# Supplementary material for: Verrucomicrobiota are specialist consumers of sulfated methyl pentoses during diatom blooms
Source: ISME J. 2021 Sep 7;16(3):630–41. doi: 10.1038/s41396-021-01105-7 (PMC8857213; doi:10.1038/s41396-021-01105-7)
Supplement: Supplementary file 14 — Supplementary Table 1 [file 41396_2021_1105_MOESM14_ESM.xlsx]

## Sheet: Table S1 Helgoland Reps - Table
Table S1. Representative Helgoland MAGs (95% ANI)
Rep.	Original MAG name	Domain	Phyla	Class	Order	Family	Genera
r1	20160512_Bin_14_5	d__Bacteria	p__Proteobacteria	c__Alphaproteobacteria	o__Rhodobacterales	f__Rhodobacteraceae	g__Ascidiaceihabitans
r2	20110523_Bin_35_2	d__Bacteria	p__Bacteroidota	c__Bacteroidia	o__Flavobacteriales	f__Flavobacteriaceae	g__UBA7428
r3	20160426_Bin_12_1	d__Bacteria	p__Proteobacteria	c__Gammaproteobacteria	o__Pseudomonadales	f__Porticoccaceae	g__HTCC2207
r4	20160412_Bin_26_1	d__Bacteria	p__Verrucomicrobiota	c__Verrucomicrobiae	o__Verrucomicrobiales	f__Akkermansiaceae	g__UBA985
r5	20160517_Bin_40_3	d__Bacteria	p__Proteobacteria	c__Gammaproteobacteria	o__Pseudomonadales	f__HTCC2089	g__UBA4421
r6	20120607_Bin_49_1	d__Bacteria	p__Bacteroidota	c__Bacteroidia	o__Flavobacteriales	f__Flavobacteriaceae	g__Hel1-33-131
r7	20160517_Bin_20_2	d__Bacteria	p__Bacteroidota	c__Bacteroidia	o__Chitinophagales	f__Saprospiraceae	g__
r8	20160517_Bin_10_6	d__Bacteria	p__Proteobacteria	c__Alphaproteobacteria	o__Bin95	f__Bin95	g__
r9	20160517_Bin_71_2	d__Bacteria	p__Proteobacteria	c__Alphaproteobacteria	o__Sphingomonadales	f__Sphingomonadaceae	g__Sphingomonas
r10	20160512_Bin_7_10	d__Bacteria	p__Proteobacteria	c__Alphaproteobacteria	o__Rhodobacterales	f__Rhodobacteraceae	g__Planktomarina
r11	20160512_Bin_69_4	d__Bacteria	p__Bacteroidota	c__Bacteroidia	o__Chitinophagales	f__Saprospiraceae	g__
r12	20160512_Bin_59_4	d__Bacteria	p__Bacteroidota	c__Bacteroidia	o__Flavobacteriales	f__Flavobacteriaceae	g__Polaribacter
r13	20160512_Bin_57_1	d__Bacteria	p__Proteobacteria	c__Alphaproteobacteria	o__Micavibrionales	f__Micavibrionaceae	g__UBA1664
r14	20120524_Bin_116	d__Bacteria	p__Proteobacteria	c__Gammaproteobacteria	o__Nitrosococcales	f__Methylophagaceae	g__
r15	20160517_Bin_69_5	d__Bacteria	p__Proteobacteria	c__Gammaproteobacteria	o__Nitrosococcales	f__Methylophagaceae	g__
r16	20160512_Bin_50_2	d__Bacteria	p__Proteobacteria	c__Alphaproteobacteria	o__Sphingomonadales	f__Sphingomonadaceae	g__Sphingomonas
r17	20120607_Bin_36_1	d__Bacteria	p__Bacteroidota	c__Bacteroidia	o__Flavobacteriales	f__Flavobacteriaceae	g__Polaribacter
r18	20160512_Bin_39_1	d__Bacteria	p__Proteobacteria	c__Alphaproteobacteria	o__UBA7985	f__UBA7985	g__UBA7985
r19	20160512_Bin_35_1	d__Bacteria	p__Bacteroidota	c__Bacteroidia	o__NS11-12g	f__UBA955	g__
r20	20160512_Bin_33_2	d__Bacteria	p__Proteobacteria	c__Gammaproteobacteria	o__Pseudomonadales	f__Porticoccaceae	g__HTCC2207
r21	20160512_Bin_24_7	d__Bacteria	p__Bacteroidota	c__Bacteroidia	o__Flavobacteriales	f__UA16	g__UBA8752
r22	20160502_Bin_39_4	d__Bacteria	p__Bacteroidota	c__Bacteroidia	o__Flavobacteriales	f__UA16	g__UA16
r23	20160512_Bin_21_3	d__Bacteria	p__Bacteroidota	c__Bacteroidia	o__Cytophagales	f__Cyclobacteriaceae	g__
r24	20160512_Bin_2_11	d__Bacteria	p__Bacteroidota	c__Bacteroidia	o__NS11-12g	f__UBA9320	g__
r25	20160512_Bin_19_2	d__Bacteria	p__Proteobacteria	c__Gammaproteobacteria	o__Pseudomonadales	f__HTCC2089	g__UBA4421
r26	20160512_Bin_19_1	d__Bacteria	p__Proteobacteria	c__Gammaproteobacteria	o__Burkholderiales	f__SG8-40	g__
r27	20160517_Bin_25_4	d__Bacteria	p__Proteobacteria	c__Alphaproteobacteria	o__Rhodobacterales	f__Rhodobacteraceae	g__
r28	20160321_Bin_13_2	d__Bacteria	p__Proteobacteria	c__Alphaproteobacteria	o__Defluviicoccales	f__UBA830	g__GCA-2689465
r29	20160426_Bin_44_1	d__Bacteria	p__Proteobacteria	c__Alphaproteobacteria	o__Rhodobacterales	f__Rhodobacteraceae	g__Planktotalea
r30	20100504_Bin_78	d__Bacteria	p__Bacteroidota	c__Bacteroidia	o__NS11-12g	f__UBA9320	g__UBA9320
r31	20160321_Bin_51_4	d__Bacteria	p__Proteobacteria	c__Alphaproteobacteria	o__Rickettsiales	f__	g__
r32	20160517_Bin_64_3	d__Bacteria	p__Verrucomicrobiota	c__Verrucomicrobiae	o__Verrucomicrobiales	f__Akkermansiaceae	g__UBA1315
r33	20160517_Bin_69_2	d__Bacteria	p__Bacteroidota	c__Bacteroidia	o__Flavobacteriales	f__Flavobacteriaceae	g__
r34	20160517_Bin_69_3	d__Bacteria	p__Proteobacteria	c__Alphaproteobacteria	o__Sphingomonadales	f__Emcibacteraceae	g__UBA4441
r35	20100518_Bin_134_1	d__Bacteria	p__Proteobacteria	c__Gammaproteobacteria	o__SAR86	f__D2472	g__SCGC-AAA076-P13
r36	20120308_Bin_56_1	d__Bacteria	p__Verrucomicrobiota	c__Verrucomicrobiae	o__Opitutales	f__MB11C04	g__MB11C04
r37	20110526_Bin_22_1	d__Bacteria	p__Bacteroidota	c__Bacteroidia	o__Flavobacteriales	f__Flavobacteriaceae	g__UBA7428
r38	20100330_Bin_30_1	d__Bacteria	p__Verrucomicrobiota	c__Verrucomicrobiae	o__Verrucomicrobiales	f__Akkermansiaceae	g__UBA985
r39	20160502_Bin_27_3	d__Bacteria	p__Proteobacteria	c__Gammaproteobacteria	o__Pseudomonadales	f__Porticoccaceae	g__HTCC2207
r40	20160502_Bin_23_4	d__Bacteria	p__Bacteroidota	c__Bacteroidia	o__Flavobacteriales	f__Flavobacteriaceae	g__GCA-002733185
r41	20160502_Bin_20_4	d__Bacteria	p__Proteobacteria	c__Gammaproteobacteria	o__Pseudomonadales	f__Pseudomonadaceae	g__Pseudomonas_E
r42	20160502_Bin_20_1	d__Bacteria	p__Proteobacteria	c__Alphaproteobacteria	o__Bin95	f__Bin95	g__
r43	20160502_Bin_19_1	d__Bacteria	p__Proteobacteria	c__Zetaproteobacteria	o__Mariprofundales	f__Mariprofundaceae	g__GCA-2401635
r44	20160512_Bin_26_12	d__Bacteria	p__Bacteroidota	c__Bacteroidia	o__Flavobacteriales	f__Flavobacteriaceae	g__UBA7428
r45	20160512_Bin_26_10	d__Bacteria	p__Bacteroidota	c__Bacteroidia	o__Flavobacteriales	f__UBA10066	g__
r46	20160412_Bin_73_1	d__Bacteria	p__Bacteroidota	c__Bacteroidia	o__Flavobacteriales	f__BACL11	g__GCA-2705205
r47	20100518_Bin_73_1	d__Bacteria	p__Bacteroidota	c__Bacteroidia	o__Flavobacteriales	f__UBA7430	g__UBA6772
r48	20160502_Bin_12_11	d__Bacteria	p__Bacteroidota	c__Bacteroidia	o__NS11-12g	f__	g__
r49	20110519_Bin_80_1	d__Bacteria	p__Proteobacteria	c__Alphaproteobacteria	o__UBA7985	f__UBA7985	g__UBA7985
r50	20160502_Bin_15_8	d__Bacteria	p__Proteobacteria	c__Alphaproteobacteria	o__Puniceispirillales	f__Puniceispirillaceae	g__Puniceispirillum
r51	20160502_Bin_37_5	d__Bacteria	p__Proteobacteria	c__Gammaproteobacteria	o__Pseudomonadales	f__Halieaceae	g__Luminiphilus
r52	20160412_Bin_52_3	d__Bacteria	p__Proteobacteria	c__Gammaproteobacteria	o__Pseudomonadales	f__Porticoccaceae	g__HTCC2207
r53	20100511_Bin_23_1	d__Bacteria	p__Verrucomicrobiota	c__Verrucomicrobiae	o__Opitutales	f__Puniceicoccaceae	g__BACL24
r54	20110523_Bin_115_1	d__Bacteria	p__Bacteroidota	c__Bacteroidia	o__Flavobacteriales	f__Flavobacteriaceae	g__Hel1-33-131
r55	20160412_Bin_46_3	d__Bacteria	p__Proteobacteria	c__Gammaproteobacteria	o__Pseudomonadales	f__Porticoccaceae	g__HTCC2207
r56	20100430_Bin_65_1	d__Bacteria	p__Bacteroidota	c__Bacteroidia	o__Flavobacteriales	f__Flavobacteriaceae	g__Polaribacter
r57	20160502_Bin_3_5	d__Bacteria	p__Proteobacteria	c__Alphaproteobacteria	o__Caulobacterales	f__Maricaulaceae	g__Hellea
r58	20160419_Bin_37_1	d__Bacteria	p__Proteobacteria	c__Alphaproteobacteria	o__Rhodobacterales	f__Rhodobacteraceae	g__Sulfitobacter
r59	20100504_Bin_100	d__Bacteria	p__Bacteroidota	c__Bacteroidia	o__Flavobacteriales	f__Flavobacteriaceae	g__Polaribacter
r60	20160419_Bin_29_2	d__Bacteria	p__Bacteroidota	c__Bacteroidia	o__Flavobacteriales	f__Flavobacteriaceae	g__Polaribacter
r61	20160331_Bin_24_1	d__Bacteria	p__Verrucomicrobiota	c__Verrucomicrobiae	o__Verrucomicrobiales	f__Akkermansiaceae	g__UBA985
r62	20160419_Bin_15	d__Bacteria	p__Proteobacteria	c__Gammaproteobacteria	o__Pseudomonadales	f__Pseudomonadaceae	g__Pseudomonas_E
r63	20100408_Bin_71_1	d__Bacteria	p__Bacteroidota	c__Bacteroidia	o__Flavobacteriales	f__Flavobacteriaceae	g__Algibacter_B
r64	20160419_Bin_12_2	d__Bacteria	p__Bacteroidota	c__Rhodothermia	o__Balneolales	f__Balneolaceae	g__Balneola
r65	20160419_Bin_12_1	d__Bacteria	p__Bacteroidota	c__Rhodothermia	o__Balneolales	f__Balneolaceae	g__Balneola
r66	20160412_Bin_55	d__Bacteria	p__Proteobacteria	c__Alphaproteobacteria	o__Caulobacterales	f__Caulobacteraceae	g__Brevundimonas
r67	20160426_Bin_22_2	d__Bacteria	p__Proteobacteria	c__Alphaproteobacteria	o__Rhodospirillales_A	f__UBA4479	g__UBA4479
r68	20160419_Bin_51_3	d__Bacteria	p__Proteobacteria	c__Gammaproteobacteria	o__Pseudomonadales	f__Porticoccaceae	g__HTCC2207
r69	20160412_Bin_34_4	d__Bacteria	p__Bacteroidota	c__Bacteroidia	o__Cytophagales	f__Cyclobacteriaceae	g__UBA4465
r70	20160502_Bin_39_5	d__Bacteria	p__Bacteroidota	c__Bacteroidia	o__Flavobacteriales	f__UA16	g__UBA8752
r71	20160412_Bin_32_2	d__Bacteria	p__Bacteroidota	c__Bacteroidia	o__Flavobacteriales	f__UA16	g__
r72	20160412_Bin_29_2	d__Bacteria	p__Proteobacteria	c__Alphaproteobacteria	o__Rickettsiales	f__Rickettsiaceae	g__GCA-2402195
r73	20110516_Bin_47_1	d__Bacteria	p__Proteobacteria	c__Gammaproteobacteria	o__Pseudomonadales	f__HTCC2089	g__UBA4421
r74	20110523_Bin_132_1	d__Bacteria	p__Bacteroidota	c__Bacteroidia	o__Flavobacteriales	f__Flavobacteriaceae	g__Polaribacter
r75	20160331_Bin_62	d__Bacteria	p__Bacteroidota	c__Bacteroidia	o__Flavobacteriales	f__Flavobacteriaceae	g__Flavobacterium
r76	20110421_Bin_9_1	d__Bacteria	p__Proteobacteria	c__Alphaproteobacteria	o__Puniceispirillales	f__Puniceispirillaceae	g__Puniceispirillum
r77	20160517_Bin_39_3	d__Bacteria	p__Verrucomicrobiota	c__Verrucomicrobiae	o__Verrucomicrobiales	f__Akkermansiaceae	g__UBA985
r78	20110519_Bin_75_1	d__Bacteria	p__Proteobacteria	c__Gammaproteobacteria	o__Pseudomonadales	f__Porticoccaceae	g__HTCC2207
r79	20160331_Bin_18_1	d__Bacteria	p__Proteobacteria	c__Gammaproteobacteria	o__Enterobacterales	f__Alteromonadaceae	g__P0211
r80	20160512_Bin_29_6	d__Bacteria	p__Proteobacteria	c__Gammaproteobacteria	o__Pseudomonadales	f__Halieaceae	g__Luminiphilus
r81	20160412_Bin_39_4	d__Bacteria	p__Bacteroidota	c__Bacteroidia	o__Flavobacteriales	f__Flavobacteriaceae	g__SCGC-AAA160-P02
r82	20160321_Bin_70_2	d__Bacteria	p__Bacteroidota	c__Bacteroidia	o__Flavobacteriales	f__Flavobacteriaceae	g__UBA7433
r83	20160316_Bin_63_4	d__Bacteria	p__Bacteroidota	c__Bacteroidia	o__Flavobacteriales	f__Flavobacteriaceae	g__HC6-5
r84	20160321_Bin_59	d__Bacteria	p__Bacteroidota	c__Bacteroidia	o__NS11-12g	f__UBA9320	g__
r85	20110331_Bin_57_1	d__Bacteria	p__Proteobacteria	c__Alphaproteobacteria	o__Pelagibacterales	f__Pelagibacteraceae	g__IMCC9063
r86	20160502_Bin_69_1	d__Bacteria	p__Verrucomicrobiota	c__Verrucomicrobiae	o__Opitutales	f__MB11C04	g__MB11C04
r87	20110526_Bin_98_1	d__Bacteria	p__Proteobacteria	c__Gammaproteobacteria	o__Pseudomonadales	f__Nitrincolaceae	g__ASP10-02a
r88	20120405_Bin_99_1	d__Bacteria	p__Proteobacteria	c__Alphaproteobacteria	o__UBA6615	f__UBA6615	g__
r89	20160316_Bin_75_1	d__Archaea	p__Thermoplasmatota	c__Poseidoniia	o__Poseidoniales	f__Poseidoniaceae	g__MGIIa-L2
r90	20120503_Bin_1_6	d__Bacteria	p__Proteobacteria	c__Alphaproteobacteria	o__Pelagibacterales	f__Pelagibacteraceae	g__Pelagibacter
r91	20160316_Bin_57	d__Bacteria	p__Proteobacteria	c__Gammaproteobacteria	o__Enterobacterales	f__Alteromonadaceae	g__Idiomarina
r92	20160316_Bin_51	d__Bacteria	p__Proteobacteria	c__Gammaproteobacteria	o__Pseudomonadales	f__HTCC2089	g__UBA4582
r93	20160316_Bin_37_3	d__Bacteria	p__Bacteroidota	c__Bacteroidia	o__Flavobacteriales	f__koll-22	g__GCA-002793235
r94	20160316_Bin_33_5	d__Bacteria	p__Proteobacteria	c__Alphaproteobacteria	o__Sphingomonadales	f__Sphingomonadaceae	g__Erythrobacter_A
r95	20160316_Bin_33_4	d__Bacteria	p__Proteobacteria	c__Gammaproteobacteria	o__Pseudomonadales	f__Alcanivoracaceae	g__Alcanivorax
r96	20160316_Bin_33_2	d__Bacteria	p__Proteobacteria	c__Gammaproteobacteria	o__Nevskiales	f__Salinisphaeraceae	g__Salinisphaera
r97	20160331_Bin_37_1	d__Bacteria	p__Bacteroidota	c__Bacteroidia	o__Flavobacteriales	f__Flavobacteriaceae	g__GCA-002733185
r98	20100303_Bin_85_1	d__Bacteria	p__Bacteroidota	c__Bacteroidia	o__Cytophagales	f__Cyclobacteriaceae	g__UBA4465
r99	20160512_Bin_9_3	d__Bacteria	p__Actinobacteriota	c__Acidimicrobiia	o__Microtrichales	f__UBA10347	g__UBA10347
r100	20100330_Bin_54_1	d__Bacteria	p__Bacteroidota	c__Bacteroidia	o__Flavobacteriales	f__Flavobacteriaceae	g__SCGC-AAA160-P02
r101	20160316_Bin_11_1	d__Archaea	p__Thermoplasmatota	c__Poseidoniia	o__Poseidoniales	f__Thalassoarchaeaceae	g__MGIIb-O3
r102	20120510_Bin_76_1	d__Bacteria	p__Bacteroidota	c__Bacteroidia	o__Flavobacteriales	f__Flavobacteriaceae	g__Hel1-33-131
r103	20120607_Bin_69_1	d__Bacteria	p__Proteobacteria	c__Alphaproteobacteria	o__Parvibaculales	f__RS24	g__UBA8337
r104	20100518_Bin_96	d__Bacteria	p__Verrucomicrobiota	c__Verrucomicrobiae	o__Opitutales	f__Puniceicoccaceae	g__BACL24
r105	20160412_Bin_10_14	d__Bacteria	p__Bacteroidota	c__Bacteroidia	o__Flavobacteriales	f__UBA10066	g__MED-G20
r106	20160512_Bin_69_2	d__Bacteria	p__Bacteroidota	c__Bacteroidia	o__Flavobacteriales	f__Crocinitomicaceae	g__UBA952
r107	20120607_Bin_29_1	d__Bacteria	p__Proteobacteria	c__Gammaproteobacteria	o__Pseudomonadales	f__Saccharospirillaceae	g__Oleispira
r108	20120607_Bin_2_1	d__Bacteria	p__Proteobacteria	c__Gammaproteobacteria	o__Enterobacterales	f__Alteromonadaceae	g__Psychrosphaera
r109	20120607_Bin_21_1	d__Bacteria	p__Bacteroidota	c__Bacteroidia	o__Flavobacteriales	f__GCA-002722245	g__
r110	20160512_Bin_27_5	d__Bacteria	p__Proteobacteria	c__Alphaproteobacteria	o__Puniceispirillales	f__Puniceispirillaceae	g__Puniceispirillum
r111	20120607_Bin_133	d__Bacteria	p__Proteobacteria	c__Alphaproteobacteria	o__Parvibaculales	f__RS24	g__UBA8337
r112	20120607_Bin_128_1	d__Bacteria	p__Bacteroidota	c__Bacteroidia	o__Flavobacteriales	f__Flavobacteriaceae	g__UBA11891
r113	20120607_Bin_116	d__Bacteria	p__Bacteroidota	c__Bacteroidia	o__Flavobacteriales	f__UBA10066	g__MED-G20
r114	20120607_Bin_111_1	d__Bacteria	p__Bacteroidota	c__Bacteroidia	o__Flavobacteriales	f__Flavobacteriaceae	g__Polaribacter
r115	20120607_Bin_109	d__Bacteria	p__Bacteroidota	c__Bacteroidia	o__Flavobacteriales	f__Flavobacteriaceae	g__UBA724
r116	20120531_Bin_98	d__Bacteria	p__Patescibacteria	c__Paceibacteria	o__UBA6257	f__2-01-FULL-56-20	g__
r117	20120531_Bin_93_1	d__Bacteria	p__Campylobacterota	c__Campylobacteria	o__Campylobacterales	f__Arcobacteraceae	g__Poseidonibacter
r118	20120531_Bin_86_1	d__Bacteria	p__Bacteroidota	c__Bacteroidia	o__Flavobacteriales	f__UBA10066	g__MED-G20
r119	20160502_Bin_40_5	d__Bacteria	p__Proteobacteria	c__Gammaproteobacteria	o__UBA4575	f__UBA4575	g__UBA4575
r120	20110526_Bin_11_1	d__Bacteria	p__Bacteroidota	c__Bacteroidia	o__Flavobacteriales	f__Flavobacteriaceae	g__Hel1-33-131
r121	20160502_Bin_17_2	d__Bacteria	p__Bacteroidota	c__Bacteroidia	o__Flavobacteriales	f__Flavobacteriaceae	g__Hel1-33-131
r122	20160321_Bin_35_4	d__Bacteria	p__Actinobacteriota	c__Acidimicrobiia	o__TMED189	f__TMED189	g__TMED189
r123	20120607_Bin_104_1	d__Bacteria	p__Bacteroidota	c__Bacteroidia	o__Flavobacteriales	f__Flavobacteriaceae	g__UBA8316
r124	20160321_Bin_18_8	d__Bacteria	p__Bacteroidota	c__Bacteroidia	o__Flavobacteriales	f__Flavobacteriaceae	g__
r125	20120607_Bin_77	d__Bacteria	p__Actinobacteriota	c__Acidimicrobiia	o__Microtrichales	f__Ilumatobacteraceae	g__Ilumatobacter
r126	20110526_Bin_113_1	d__Bacteria	p__Proteobacteria	c__Gammaproteobacteria	o__Burkholderiales	f__SG8-40	g__UBA3031
r127	20160512_Bin_10_8	d__Bacteria	p__Bacteroidota	c__Bacteroidia	o__Flavobacteriales	f__Flavobacteriaceae	g__MS024-2A
r128	20120531_Bin_36_1	d__Bacteria	p__Actinobacteriota	c__Acidimicrobiia	o__Microtrichales	f__Ilumatobacteraceae	g__Ilumatobacter
r129	20110526_Bin_17_1	d__Bacteria	p__Proteobacteria	c__Gammaproteobacteria	o__Burkholderiales	f__Burkholderiaceae	g__RS62
r130	20120426_Bin_67_1	d__Bacteria	p__Bacteroidota	c__Bacteroidia	o__Flavobacteriales	f__UA16	g__UBA8752
r131	20120607_Bin_68_2	d__Bacteria	p__Marinisomatota	c__Marinisomatia	o__Marinisomatales	f__UBA1611	g__TMED80
r132	20110523_Bin_29_2	d__Bacteria	p__Bacteroidota	c__Bacteroidia	o__Flavobacteriales	f__Flavobacteriaceae	g__Hel1-33-131
r133	20160502_Bin_66_1	d__Bacteria	p__Bacteroidota	c__Bacteroidia	o__NS11-12g	f__UBA9320	g__UBA987
r134	20120510_Bin_97_2	d__Bacteria	p__Marinisomatota	c__Marinisomatia	o__Marinisomatales	f__UBA1611	g__
r135	20120510_Bin_9_1	d__Bacteria	p__Verrucomicrobiota	c__Verrucomicrobiae	o__Opitutales	f__MB11C04	g__MB11C04
r136	20110324_Bin_5_5	d__Bacteria	p__Proteobacteria	c__Gammaproteobacteria	o__GCA-002705445	f__GCA-002716945	g__GCA-2698665
r137	20110519_Bin_53_1	d__Bacteria	p__Proteobacteria	c__Gammaproteobacteria	o__Pseudomonadales	f__UBA7434	g__UBA7434
r138	20120607_Bin_47_1	d__Bacteria	p__Marinisomatota	c__Marinisomatia	o__Marinisomatales	f__UBA1611	g__GCA-2691785
r139	20120412_Bin_122_1	d__Bacteria	p__Proteobacteria	c__Gammaproteobacteria	o__Pseudomonadales	f__Halieaceae	g__Luminiphilus
r140	20120510_Bin_29_1	d__Bacteria	p__Bacteroidota	c__Bacteroidia	o__Flavobacteriales	f__UBA10329	g__UBA10329
r141	20120510_Bin_26_1	d__Bacteria	p__Bacteroidota	c__Bacteroidia	o__Flavobacteriales	f__1G12	g__SHAN690
r142	20160502_Bin_37_1	d__Bacteria	p__Proteobacteria	c__Gammaproteobacteria	o__Pseudomonadales	f__HTCC2089	g__UBA4582
r143	20110428_Bin_1_24	d__Bacteria	p__Proteobacteria	c__Alphaproteobacteria	o__Pelagibacterales	f__Pelagibacteraceae	g__Pelagibacter
r144	20120510_Bin_2_13	d__Bacteria	p__Proteobacteria	c__Alphaproteobacteria	o__Pelagibacterales	f__Pelagibacteraceae	g__Pelagibacter
r145	20120412_Bin_1_20	d__Bacteria	p__Bacteroidota	c__Bacteroidia	o__Flavobacteriales	f__Flavobacteriaceae	g__SCGC-AAA160-P02
r146	20120607_Bin_122_1	d__Bacteria	p__Bacteroidota	c__Bacteroidia	o__Flavobacteriales	f__UBA10066	g__MED-G20
r147	20120503_Bin_68_1	d__Bacteria	p__Verrucomicrobiota	c__Verrucomicrobiae	o__Opitutales	f__Puniceicoccaceae	g__BACL24
r148	20110523_Bin_63_3	d__Bacteria	p__Actinobacteriota	c__Actinobacteria	o__Nanopelagicales	f__S36-B12	g__UBA4592
r149	20100511_Bin_80	d__Bacteria	p__Verrucomicrobiota	c__Verrucomicrobiae	o__Opitutales	f__Puniceicoccaceae	g__BACL24
r150	20110506_Bin_54_1	d__Bacteria	p__Proteobacteria	c__Gammaproteobacteria	o__Pseudomonadales	f__Porticoccaceae	g__HTCC2207
r151	20160412_Bin_12_4	d__Bacteria	p__Bacteroidota	c__Bacteroidia	o__Flavobacteriales	f__Flavobacteriaceae	g__
r152	20120426_Bin_59_1	d__Bacteria	p__Bacteroidota	c__Bacteroidia	o__Flavobacteriales	f__UBA10066	g__
r153	20110523_Bin_38_1	d__Bacteria	p__Bacteroidota	c__Bacteroidia	o__Flavobacteriales	f__Flavobacteriaceae	g__Hel1-33-131
r154	20120510_Bin_22	d__Bacteria	p__Myxococcota	c__UBA9160	o__UBA9160	f__UBA4427	g__UBA4427
r155	20120426_Bin_4_1	d__Bacteria	p__Bacteroidota	c__Bacteroidia	o__Flavobacteriales	f__	g__
r156	20120308_Bin_52_3	d__Bacteria	p__Marinisomatota	c__Marinisomatia	o__Marinisomatales	f__Marinisomataceae	g__Marinisoma
r157	20110428_Bin_106_1	d__Bacteria	p__Bacteroidota	c__Bacteroidia	o__Flavobacteriales	f__Cryomorphaceae	g__TMED14
r158	20160316_Bin_37_5	d__Bacteria	p__Bacteroidota	c__Bacteroidia	o__Flavobacteriales	f__BACL11	g__GCA-2705205
r159	20120510_Bin_79_1	d__Bacteria	p__Proteobacteria	c__Gammaproteobacteria	o__Pseudomonadales	f__Pseudohongiellaceae	g__UBA9145
r160	20120416_Bin_85_1	d__Archaea	p__Nanoarchaeota	c__Nanoarchaeia	o__Woesearchaeales	f__UBA9989	g__
r161	20120416_Bin_84_1	d__Bacteria	p__Marinisomatota	c__Marinisomatia	o__Marinisomatales	f__TCS55	g__TCS55
r162	20120416_Bin_7_6	d__Bacteria	p__Proteobacteria	c__Alphaproteobacteria	o__Pelagibacterales	f__Pelagibacteraceae	g__Pelagibacter
r163	20120607_Bin_23_1	d__Bacteria	p__Proteobacteria	c__Gammaproteobacteria	o__Pseudomonadales	f__Porticoccaceae	g__HTCC2207
r164	20110526_Bin_2_13	d__Bacteria	p__Verrucomicrobiota	c__Verrucomicrobiae	o__Opitutales	f__MB11C04	g__MB11C04
r165	20120416_Bin_11_2	d__Bacteria	p__Verrucomicrobiota	c__Verrucomicrobiae	o__Opitutales	f__MB11C04	g__MB11C04
r166	20120412_Bin_9_1	d__Bacteria	p__Proteobacteria	c__Alphaproteobacteria	o__Caulobacterales	f__Maricaulaceae	g__Hellea
r167	20100408_Bin_20_1	d__Bacteria	p__Bacteroidota	c__Bacteroidia	o__Flavobacteriales	f__Flavobacteriaceae	g__MS024-2A
r168	20120412_Bin_75	d__Bacteria	p__Proteobacteria	c__Gammaproteobacteria	o__Enterobacterales	f__Alteromonadaceae	g__Paraglaciecola
r169	20120412_Bin_71_1	d__Bacteria	p__Bacteroidota	c__Bacteroidia	o__Flavobacteriales	f__Flavobacteriaceae	g__Marixanthomonas
r170	20120412_Bin_69_2	d__Bacteria	p__Bacteroidota	c__Bacteroidia	o__Flavobacteriales	f__Flavobacteriaceae	g__Psychroserpens
r171	20120412_Bin_69_1	d__Bacteria	p__Bacteroidota	c__Bacteroidia	o__Flavobacteriales	f__Flavobacteriaceae	g__Nonlabens
r172	20120412_Bin_67	d__Bacteria	p__Proteobacteria	c__Alphaproteobacteria	o__Rhodobacterales	f__Rhodobacteraceae	g__Sulfitobacter
r173	20120412_Bin_66_2	d__Bacteria	p__Proteobacteria	c__Alphaproteobacteria	o__Micavibrionales	f__Micavibrionaceae	g__TMED27
r174	20120412_Bin_65_1	d__Bacteria	p__Patescibacteria	c__Saccharimonadia	o__Saccharimonadales	f__Saccharimonadaceae	g__UBA5946
r175	20120412_Bin_64_2	d__Bacteria	p__Bacteroidota	c__Bacteroidia	o__Flavobacteriales	f__Flavobacteriaceae	g__Gillisia
r176	20120412_Bin_64_1	d__Bacteria	p__Bacteroidota	c__Bacteroidia	o__Flavobacteriales	f__Flavobacteriaceae	g__Gillisia
r177	20120412_Bin_55	d__Bacteria	p__Bacteroidota	c__Bacteroidia	o__Flavobacteriales	f__Flavobacteriaceae	g__Maribacter
r178	20120412_Bin_51_1	d__Bacteria	p__Bacteroidota	c__Bacteroidia	o__Flavobacteriales	f__Flavobacteriaceae	g__Gillisia
r179	20120412_Bin_49	d__Bacteria	p__Proteobacteria	c__Alphaproteobacteria	o__Rhodobacterales	f__Rhodobacteraceae	g__Flavimaricola
r180	20120412_Bin_42_1	d__Bacteria	p__Proteobacteria	c__Alphaproteobacteria	o__Rhodobacterales	f__Rhodobacteraceae	g__Roseovarius
r181	20120412_Bin_40	d__Bacteria	p__Bacteroidota	c__Bacteroidia	o__Flavobacteriales	f__Flavobacteriaceae	g__LPB0005
r182	20120405_Bin_31	d__Bacteria	p__Bacteroidota	c__Bacteroidia	o__Flavobacteriales	f__1G12	g__UBA2108
r183	20120412_Bin_38	d__Bacteria	p__Proteobacteria	c__Alphaproteobacteria	o__Rhodospirillales_A	f__UBA4479	g__UBA4479
r184	20120412_Bin_36_1	d__Bacteria	p__Bacteroidota	c__Bacteroidia	o__Flavobacteriales	f__Flavobacteriaceae	g__LPB0005
r185	20120412_Bin_29_2	d__Bacteria	p__Proteobacteria	c__Gammaproteobacteria	o__Enterobacterales	f__Alteromonadaceae	g__Glaciecola
r186	20120412_Bin_16_1	d__Bacteria	p__Proteobacteria	c__Gammaproteobacteria	o__Pseudomonadales	f__Halieaceae	g__
r187	20120412_Bin_156	d__Bacteria	p__Patescibacteria	c__Paceibacteria	o__UBA9983_A	f__GCA-2747955	g__
r188	20120412_Bin_15_2	d__Bacteria	p__Bdellovibrionota	c__Bacteriovoracia	o__Bacteriovoracales	f__Bacteriovoracaceae	g__
r189	20120412_Bin_137_1	d__Bacteria	p__Patescibacteria	c__Paceibacteria	o__UBA9983_A	f__UBA2163	g__OLB19
r190	20120412_Bin_12	d__Bacteria	p__Proteobacteria	c__Alphaproteobacteria	o__Rhodobacterales	f__Rhodobacteraceae	g__Sulfitobacter
r191	20120412_Bin_129_1	d__Bacteria	p__Bdellovibrionota	c__Bdellovibrionia	o__Bdellovibrionales	f__UBA1609	g__
r192	20120416_Bin_112_1	d__Bacteria	p__Patescibacteria	c__Gracilibacteria	o__UBA4473	f__UBA4473	g__UBA4473
r193	20120412_Bin_112	d__Bacteria	p__Bacteroidota	c__Bacteroidia	o__Flavobacteriales	f__Flavobacteriaceae	g__Polaribacter
r194	20120412_Bin_100_1	d__Bacteria	p__Proteobacteria	c__Gammaproteobacteria	o__Pseudomonadales	f__UBA6940	g__UBA6940
r195	20160517_Bin_31_1	d__Bacteria	p__Planctomycetota	c__Planctomycetes	o__Pirellulales	f__Pirellulaceae	g__
r196	20160517_Bin_10_1	d__Bacteria	p__Actinobacteriota	c__Actinobacteria	o__Actinomycetales	f__Microbacteriaceae	g__Pontimonas
r197	20120405_Bin_61_1	d__Bacteria	p__Bacteroidota	c__Bacteroidia	o__Flavobacteriales	f__1G12	g__SHAN690
r198	20120405_Bin_52_2	d__Bacteria	p__Bacteroidota	c__Rhodothermia	o__Rhodothermales	f__UBA10348	g__UBA10348
r199	20120416_Bin_76_1	d__Bacteria	p__Bacteroidota	c__Bacteroidia	o__Flavobacteriales	f__1G12	g__
r200	20120405_Bin_39_1	d__Bacteria	p__Proteobacteria	c__Gammaproteobacteria	o__Pseudomonadales	f__Pseudohongiellaceae	g__
r201	20100303_Bin_46	d__Bacteria	p__Proteobacteria	c__Gammaproteobacteria	o__Pseudomonadales	f__HTCC2089	g__UBA9926
r202	20120405_Bin_34_1	d__Bacteria	p__Proteobacteria	c__Alphaproteobacteria	o__Rhodobacterales	f__Rhodobacteraceae	g__Lentibacter
r203	20160331_Bin_15_2	d__Bacteria	p__Proteobacteria	c__Gammaproteobacteria	o__UBA10353	f__UBA7415	g__UBA7415
r204	20110428_Bin_104_1	d__Bacteria	p__Bacteroidota	c__Bacteroidia	o__Cytophagales	f__Cyclobacteriaceae	g__Roseivirga_A
r205	20120405_Bin_28	d__Bacteria	p__Proteobacteria	c__Alphaproteobacteria	o__Rhodobacterales	f__Rhodobacteraceae	g__
r206	20120524_Bin_14_5	d__Bacteria	p__Proteobacteria	c__Gammaproteobacteria	o__SAR86	f__D2472	g__SCGC-AAA076-P13
r207	20120531_Bin_91_1	d__Archaea	p__Thermoplasmatota	c__Poseidoniia	o__Poseidoniales	f__Poseidoniaceae	g__MGIIa-L1
r208	20160512_Bin_27_4	d__Bacteria	p__Proteobacteria	c__Alphaproteobacteria	o__Rhodobacterales	f__Rhodobacteraceae	g__HIMB11
r209	20120416_Bin_7_11	d__Bacteria	p__Proteobacteria	c__Alphaproteobacteria	o__Pelagibacterales	f__Pelagibacteraceae	g__Pelagibacter_A
r210	20160316_Bin_38_1	d__Archaea	p__Thermoplasmatota	c__Poseidoniia	o__Poseidoniales	f__Poseidoniaceae	g__MGIIa-L1
r211	20120308_Bin_24_2	d__Bacteria	p__Proteobacteria	c__Alphaproteobacteria	o__Rhizobiales	f__TMED25	g__MED-G09
r212	20120308_Bin_24_1	d__Bacteria	p__Proteobacteria	c__Gammaproteobacteria	o__SAR86	f__SAR86	g__GCA-2707915
r213	20120308_Bin_19	d__Bacteria	p__SAR324	c__SAR324	o__SAR324	f__NAC60-12	g__JCVI-SCAAA005
r214	20100408_Bin_57_1	d__Bacteria	p__Proteobacteria	c__Gammaproteobacteria	o__Pseudomonadales	f__Porticoccaceae	g__HTCC2207
r215	20120308_Bin_16_1	d__Bacteria	p__Proteobacteria	c__Alphaproteobacteria	o__Puniceispirillales	f__AAA536-G10	g__AAA536-G10
r216	20120308_Bin_133	d__Bacteria	p__Proteobacteria	c__Gammaproteobacteria	o__Thiomicrospirales	f__Thioglobaceae	g__Thioglobus_A
r217	20120308_Bin_132_1	d__Bacteria	p__Marinisomatota	c__Marinisomatia	o__Marinisomatales	f__Marinisomataceae	g__Marinisoma
r218	20110530_Bin_58	d__Bacteria	p__Bacteroidota	c__Bacteroidia	o__Flavobacteriales	f__Flavobacteriaceae	g__Maribacter
r219	20110530_Bin_56	d__Bacteria	p__Cyanobacteria	c__Cyanobacteriia	o__Synechococcales	f__Cyanobiaceae	g__Synechococcus_C
r220	20110530_Bin_39_1	d__Bacteria	p__Proteobacteria	c__Gammaproteobacteria	o__Enterobacterales	f__Alteromonadaceae	g__Glaciecola
r221	20110530_Bin_26	d__Bacteria	p__Bacteroidota	c__Bacteroidia	o__Flavobacteriales	f__Flavobacteriaceae	g__Polaribacter
r222	20110530_Bin_15_1	d__Bacteria	p__Proteobacteria	c__Gammaproteobacteria	o__Pseudomonadales	f__HTCC2089	g__UBA4421
r223	20110530_Bin_12_1	d__Bacteria	p__Bacteroidota	c__Bacteroidia	o__Flavobacteriales	f__Flavobacteriaceae	g__
r224	20110526_Bin_92	d__Bacteria	p__Bacteroidota	c__Bacteroidia	o__Flavobacteriales	f__Flavobacteriaceae	g__
r225	20120405_Bin_74_1	d__Bacteria	p__Actinobacteriota	c__Acidimicrobiia	o__TMED189	f__TMED189	g__TMED189
r226	20160426_Bin_77_3	d__Bacteria	p__Bacteroidota	c__Bacteroidia	o__NS11-12g	f__UBA9320	g__
r227	20160321_Bin_5_1	d__Bacteria	p__Proteobacteria	c__Alphaproteobacteria	o__Pelagibacterales	f__Pelagibacteraceae	g__Pelagibacter
r228	20160426_Bin_77_1	d__Bacteria	p__Bacteroidota	c__Bacteroidia	o__Flavobacteriales	f__Flavobacteriaceae	g__Winogradskyella
r229	20110526_Bin_64	d__Bacteria	p__Bacteroidota	c__Bacteroidia	o__NS11-12g	f__UBA9320	g__UBA9320
r230	20110526_Bin_54_1	d__Bacteria	p__Verrucomicrobiota	c__Verrucomicrobiae	o__Opitutales	f__MB11C04	g__MB11C04
r231	20120426_Bin_74_1	d__Bacteria	p__Bacteroidota	c__Bacteroidia	o__Flavobacteriales	f__Flavobacteriaceae	g__Polaribacter
r232	20120510_Bin_82_2	d__Bacteria	p__Proteobacteria	c__Gammaproteobacteria	o__GCA-002705445	f__GCA-002705445	g__GCA-2705445
r233	20160502_Bin_39_2	d__Bacteria	p__Bacteroidota	c__Bacteroidia	o__Flavobacteriales	f__UA16	g__UBA8752
r234	20160512_Bin_29_5	d__Bacteria	p__Proteobacteria	c__Gammaproteobacteria	o__Pseudomonadales	f__HTCC2089	g__UBA4421
r235	20110526_Bin_21_1	d__Bacteria	p__Proteobacteria	c__Alphaproteobacteria	o__Puniceispirillales	f__AAA536-G10	g__AAA536-G10
r236	20160517_Bin_7_6	d__Bacteria	p__Proteobacteria	c__Alphaproteobacteria	o__Rhodobacterales	f__Rhodobacteraceae	g__HIMB11
r237	20110526_Bin_19_1	d__Bacteria	p__Proteobacteria	c__Gammaproteobacteria	o__Pseudomonadales	f__Litoricolaceae	g__Litoricola
r238	20110523_Bin_145_1	d__Bacteria	p__Actinobacteriota	c__Actinobacteria	o__Actinomycetales	f__Microbacteriaceae	g__Aquiluna
r239	20110526_Bin_10_1	d__Bacteria	p__Proteobacteria	c__Gammaproteobacteria	o__Pseudomonadales	f__HTCC2089	g__UBA4421
r240	20110526_Bin_62_3	d__Bacteria	p__Proteobacteria	c__Alphaproteobacteria	o__Sphingomonadales	f__Emcibacteraceae	g__UBA4441
r241	20100518_Bin_70_1	d__Bacteria	p__Bacteroidota	c__Bacteroidia	o__Flavobacteriales	f__UA16	g__UA16
r242	20110526_Bin_123_1	d__Bacteria	p__Bacteroidota	c__Bacteroidia	o__Flavobacteriales	f__Flavobacteriaceae	g__MS024-2A
r243	20160331_Bin_41_3	d__Bacteria	p__Bacteroidota	c__Bacteroidia	o__Flavobacteriales	f__Crocinitomicaceae	g__UBA952
r244	20160321_Bin_57_1	d__Bacteria	p__Bacteroidota	c__Bacteroidia	o__Flavobacteriales	f__Flavobacteriaceae	g__UBA7428
r245	20100423_Bin_16_1	d__Bacteria	p__Bacteroidota	c__Bacteroidia	o__Flavobacteriales	f__Flavobacteriaceae	g__Hel1-33-131
r246	20100423_Bin_43_1	d__Bacteria	p__Proteobacteria	c__Gammaproteobacteria	o__Pseudomonadales	f__Saccharospirillaceae	g__Reinekea
r247	20120531_Bin_30_1	d__Bacteria	p__Proteobacteria	c__Gammaproteobacteria	o__SAR86	f__D2472	g__
r248	20120510_Bin_61_1	d__Bacteria	p__Proteobacteria	c__Alphaproteobacteria	o__UBA7985	f__UBA7985	g__UBA7985
r249	20110523_Bin_2_1	d__Bacteria	p__Proteobacteria	c__Gammaproteobacteria	o__Burkholderiales	f__Methylophilaceae	g__BACL14
r250	20120503_Bin_5_4	d__Bacteria	p__Proteobacteria	c__Alphaproteobacteria	o__Rhodobacterales	f__Rhodobacteraceae	g__Planktomarina
r251	20120607_Bin_76_1	d__Bacteria	p__Bacteroidota	c__Bacteroidia	o__Flavobacteriales	f__Flavobacteriaceae	g__UBA8316
r252	20110526_Bin_128_1	d__Bacteria	p__Bacteroidota	c__Bacteroidia	o__Flavobacteriales	f__Flavobacteriaceae	g__UBA8316
r253	20160512_Bin_19_9	d__Bacteria	p__Proteobacteria	c__Gammaproteobacteria	o__Pseudomonadales	f__HTCC2089	g__UBA9659
r254	20110519_Bin_4_1	d__Bacteria	p__Proteobacteria	c__Alphaproteobacteria	o__Rhodobacterales	f__Rhodobacteraceae	g__Yoonia
r255	20160331_Bin_1_8	d__Bacteria	p__Proteobacteria	c__Gammaproteobacteria	o__Pseudomonadales	f__Halieaceae	g__Luminiphilus
r256	20110523_Bin_59_1	d__Bacteria	p__Bacteroidota	c__Bacteroidia	o__Flavobacteriales	f__Flavobacteriaceae	g__UBA7428
r257	20110523_Bin_106_1	d__Bacteria	p__Proteobacteria	c__Gammaproteobacteria	o__Pseudomonadales	f__Porticoccaceae	g__HTCC2207
r258	20110516_Bin_8_1	d__Bacteria	p__Proteobacteria	c__Alphaproteobacteria	o__Rhodobacterales	f__Rhodobacteraceae	g__Yoonia
r259	20110523_Bin_59_2	d__Bacteria	p__Proteobacteria	c__Gammaproteobacteria	o__Enterobacterales	f__Alteromonadaceae	g__Paraglaciecola
r260	20110516_Bin_58_1	d__Bacteria	p__Proteobacteria	c__Alphaproteobacteria	o__Rhodobacterales	f__Rhodobacteraceae	g__Tateyamaria
r261	20100511_Bin_72_1	d__Bacteria	p__Bacteroidota	c__Bacteroidia	o__Flavobacteriales	f__Flavobacteriaceae	g__UBA7433
r262	20160419_Bin_55_2	d__Bacteria	p__Proteobacteria	c__Gammaproteobacteria	o__Pseudomonadales	f__Porticoccaceae	g__HTCC2207
r263	20120524_Bin_37_1	d__Bacteria	p__Proteobacteria	c__Gammaproteobacteria	o__Pseudomonadales	f__Porticoccaceae	g__HTCC2207
r264	20160512_Bin_43_1	d__Bacteria	p__Verrucomicrobiota	c__Verrucomicrobiae	o__Opitutales	f__MB11C04	g__MB11C04
r265	20120308_Bin_105_1	d__Bacteria	p__Bacteroidota	c__Bacteroidia	o__Flavobacteriales	f__1G12	g__UBA6770
r266	20160502_Bin_40_7	d__Bacteria	p__Proteobacteria	c__Gammaproteobacteria	o__Pseudomonadales	f__UBA7434	g__UBA7434
r267	20160512_Bin_52_1	d__Bacteria	p__Proteobacteria	c__Gammaproteobacteria	o__Nitrosococcales	f__Methylophagaceae	g__
r268	20100303_Bin_98_1	d__Bacteria	p__Bacteroidota	c__Bacteroidia	o__Flavobacteriales	f__Flavobacteriaceae	g__MAG-121220-bin8
r269	20120510_Bin_137_1	d__Bacteria	p__Bacteroidota	c__Bacteroidia	o__Flavobacteriales	f__Flavobacteriaceae	g__UBA7428
r270	20110523_Bin_85_1	d__Bacteria	p__Proteobacteria	c__Alphaproteobacteria	o__Rhodobacterales	f__Rhodobacteraceae	g__Sulfitobacter
r271	20110516_Bin_10_5	d__Bacteria	p__Proteobacteria	c__Gammaproteobacteria	o__Burkholderiales	f__Methylophilaceae	g__BACL14
r272	20160502_Bin_68	d__Bacteria	p__Proteobacteria	c__Gammaproteobacteria	o__Pseudomonadales	f__Spongiibacteraceae	g__Oceanicoccus
r273	20110512_Bin_4	d__Bacteria	p__Proteobacteria	c__Gammaproteobacteria	o__Burkholderiales	f__Burkholderiaceae	g__Acidovorax_D
r274	20110523_Bin_129_1	d__Bacteria	p__Proteobacteria	c__Alphaproteobacteria	o__Puniceispirillales	f__Puniceispirillaceae	g__UBA4588
r275	20110512_Bin_39	d__Bacteria	p__Proteobacteria	c__Gammaproteobacteria	o__Enterobacterales	f__Alteromonadaceae	g__Idiomarina
r276	20110523_Bin_47_1	d__Bacteria	p__Bacteroidota	c__Bacteroidia	o__Flavobacteriales	f__Flavobacteriaceae	g__MAG-121220-bin8
r277	20160512_Bin_59_1	d__Bacteria	p__Bacteroidota	c__Bacteroidia	o__Flavobacteriales	f__Flavobacteriaceae	g__GCA-002733185
r278	20110526_Bin_57_2	d__Bacteria	p__Bacteroidota	c__Bacteroidia	o__Flavobacteriales	f__UA16	g__UA16
r279	20100504_Bin_77	d__Bacteria	p__Bacteroidota	c__Bacteroidia	o__Cytophagales	f__Cyclobacteriaceae	g__Fabibacter
r280	20120524_Bin_37_2	d__Bacteria	p__Proteobacteria	c__Gammaproteobacteria	o__Pseudomonadales	f__Porticoccaceae	g__HTCC2207
r281	20160517_Bin_3_2	d__Bacteria	p__Proteobacteria	c__Alphaproteobacteria	o__Rhodobacterales	f__Rhodobacteraceae	g__HIMB11
r282	20110506_Bin_6	d__Bacteria	p__Verrucomicrobiota	c__Verrucomicrobiae	o__Opitutales	f__Verruco-01	g__
r283	20160512_Bin_60_7	d__Bacteria	p__Myxococcota	c__UBA796	o__UBA796	f__UBA796	g__
r284	20110523_Bin_64_1	d__Bacteria	p__Actinobacteriota	c__Actinobacteria	o__Nanopelagicales	f__	g__
r285	20100408_Bin_88	d__Bacteria	p__Bacteroidota	c__Bacteroidia	o__Flavobacteriales	f__Flavobacteriaceae	g__UBA7428
r286	20160331_Bin_45_1	d__Bacteria	p__Proteobacteria	c__Alphaproteobacteria	o__Rhodobacterales	f__Rhodobacteraceae	g__Tateyamaria
r287	20110506_Bin_62_1	d__Bacteria	p__Bacteroidota	c__Bacteroidia	o__Flavobacteriales	f__Flavobacteriaceae	g__SCGC-AAA160-P02
r288	20120308_Bin_126_1	d__Bacteria	p__Proteobacteria	c__Alphaproteobacteria	o__Rickettsiales	f__UBA1997	g__
r289	20120524_Bin_102_1	d__Bacteria	p__Bacteroidota	c__Bacteroidia	o__Flavobacteriales	f__Cryomorphaceae	g__UBA10364
r290	20160517_Bin_62_2	d__Bacteria	p__Bacteroidota	c__Bacteroidia	o__Flavobacteriales	f__Flavobacteriaceae	g__BACL21
r291	20110523_Bin_61_1	d__Bacteria	p__Bacteroidota	c__Bacteroidia	o__Flavobacteriales	f__Flavobacteriaceae	g__Hel1-33-131
r292	20110428_Bin_40_2	d__Bacteria	p__Actinobacteriota	c__Actinobacteria	o__Actinomycetales	f__Microbacteriaceae	g__Pontimonas
r293	20120426_Bin_77_1	d__Bacteria	p__Bacteroidota	c__Bacteroidia	o__Flavobacteriales	f__Flavobacteriaceae	g__MAG-121220-bin8
r294	20160426_Bin_10_1	d__Bacteria	p__Proteobacteria	c__Gammaproteobacteria	o__Pseudomonadales	f__Halieaceae	g__Luminiphilus
r295	20120308_Bin_28_1	d__Bacteria	p__Bacteroidota	c__Bacteroidia	o__Flavobacteriales	f__UA16	g__UA16
r296	20110428_Bin_15	d__Bacteria	p__Bacteroidota	c__Bacteroidia	o__Flavobacteriales	f__Crocinitomicaceae	g__UBA4466
r297	20120510_Bin_129_1	d__Bacteria	p__Bacteroidota	c__Bacteroidia	o__Flavobacteriales	f__1G12	g__SHAN690
r298	20160426_Bin_8_6	d__Bacteria	p__Bacteroidota	c__Bacteroidia	o__Flavobacteriales	f__BACL11	g__GCA-2705205
r299	20110526_Bin_151_1	d__Bacteria	p__Bacteroidota	c__Bacteroidia	o__Flavobacteriales	f__BACL11	g__GCA-2705205
r300	20110426_Bin_22	d__Bacteria	p__Bacteroidota	c__Bacteroidia	o__Flavobacteriales	f__Flavobacteriaceae	g__
r301	20110426_Bin_16_2	d__Bacteria	p__Bacteroidota	c__Bacteroidia	o__NS11-12g	f__UBA9320	g__UBA9320
r302	20110428_Bin_29_1	d__Bacteria	p__Proteobacteria	c__Alphaproteobacteria	o__Rhodobacterales	f__Rhodobacteraceae	g__GCA-002705045
r303	20160321_Bin_44_1	d__Bacteria	p__Bacteroidota	c__Bacteroidia	o__Flavobacteriales	f__Cryomorphaceae	g__TMED14
r304	20110428_Bin_94_1	d__Bacteria	p__Bacteroidota	c__Bacteroidia	o__Flavobacteriales	f__Flavobacteriaceae	g__UBA7433
r305	20120510_Bin_1_23	d__Bacteria	p__Proteobacteria	c__Alphaproteobacteria	o__Pelagibacterales	f__Pelagibacteraceae	g__Pelagibacter
r306	20160517_Bin_30_2	d__Bacteria	p__Bacteroidota	c__Bacteroidia	o__Flavobacteriales	f__Flavobacteriaceae	g__MED-G11
r307	20110407_Bin_38_1	d__Bacteria	p__Proteobacteria	c__Alphaproteobacteria	o__Rhodobacterales	f__Rhodobacteraceae	g__GCA-2697345
r308	20100303_Bin_67_1	d__Bacteria	p__Proteobacteria	c__Gammaproteobacteria	o__Pseudomonadales	f__Pseudohongiellaceae	g__UBA9145
r309	20160331_Bin_3_4	d__Bacteria	p__Bacteroidota	c__Bacteroidia	o__Flavobacteriales	f__Flavobacteriaceae	g__MAG-121220-bin8
r310	20110321_Bin_52_1	d__Bacteria	p__Proteobacteria	c__Alphaproteobacteria	o__TMED109	f__TMED109	g__GCA-2684605
r311	20110414_Bin_47_1	d__Bacteria	p__Verrucomicrobiota	c__Verrucomicrobiae	o__Opitutales	f__Puniceicoccaceae	g__BACL24
r312	20160331_Bin_1_7	d__Bacteria	p__Proteobacteria	c__Gammaproteobacteria	o__Pseudomonadales	f__Pseudohongiellaceae	g__OM182
r313	20110428_Bin_119	d__Bacteria	p__Bacteroidota	c__Bacteroidia	o__Chitinophagales	f__Saprospiraceae	g__UBA1994
r314	20110321_Bin_88_1	d__Archaea	p__Thermoplasmatota	c__Poseidoniia	o__Poseidoniales	f__Thalassoarchaeaceae	g__MGIIb-O2
r315	20110530_Bin_99_1	d__Bacteria	p__Proteobacteria	c__Gammaproteobacteria	o__Pseudomonadales	f__Porticoccaceae	g__Porticoccus
r316	20110404_Bin_29_1	d__Bacteria	p__Proteobacteria	c__Alphaproteobacteria	o__Rhodobacterales	f__Rhodobacteraceae	g__Sulfitobacter
r317	20120426_Bin_32_1	d__Bacteria	p__Proteobacteria	c__Alphaproteobacteria	o__Rhodobacterales	f__Rhodobacteraceae	g__Planktomarina
r318	20160321_Bin_65	d__Bacteria	p__Verrucomicrobiota	c__Verrucomicrobiae	o__Opitutales	f__MB11C04	g__MB11C04
r319	20160412_Bin_70_1	d__Bacteria	p__Proteobacteria	c__Alphaproteobacteria	o__Rhodobacterales	f__Rhodobacteraceae	g__Amylibacter_A
r320	20120607_Bin_121_1	d__Bacteria	p__Bacteroidota	c__Bacteroidia	o__Flavobacteriales	f__Flavobacteriaceae	g__MS024-2A
r321	20160426_Bin_35_2	d__Bacteria	p__Bacteroidota	c__Bacteroidia	o__Flavobacteriales	f__1G12	g__SHAN690
r322	20110324_Bin_113	d__Archaea	p__Thermoplasmatota	c__Poseidoniia	o__Poseidoniales	f__Thalassoarchaeaceae	g__MGIIb-O3
r323	20110321_Bin_75_1	d__Bacteria	p__Proteobacteria	c__Gammaproteobacteria	o__Ga0077536	f__Ga0077536	g__UBA4457
r324	20110324_Bin_71_1	d__Bacteria	p__Proteobacteria	c__Gammaproteobacteria	o__UBA4486	f__UBA4486	g__UBA7359
r325	20110324_Bin_93_1	d__Bacteria	p__Proteobacteria	c__Gammaproteobacteria	o__UBA7366	f__UBA7366	g__UBA7366
r326	20100303_Bin_107_1	d__Bacteria	p__Bacteroidota	c__Bacteroidia	o__Flavobacteriales	f__UA16	g__UBA974
r327	20110324_Bin_45_4	d__Archaea	p__Thermoplasmatota	c__Poseidoniia	o__Poseidoniales	f__Thalassoarchaeaceae	g__MGIIb-O2
r328	20120308_Bin_120_1	d__Archaea	p__Thermoplasmatota	c__Poseidoniia	o__Poseidoniales	f__Poseidoniaceae	g__Poseidonia
r329	20120405_Bin_65_3	d__Bacteria	p__Proteobacteria	c__Gammaproteobacteria	o__SAR86	f__SAR86	g__
r330	20110404_Bin_35	d__Bacteria	p__Bacteroidota	c__Bacteroidia	o__Flavobacteriales	f__Flavobacteriaceae	g__Dokdonia
r331	20110321_Bin_64_1	d__Bacteria	p__Proteobacteria	c__Gammaproteobacteria	o__Thiomicrospirales	f__Thioglobaceae	g__Thioglobus
r332	20120412_Bin_87_1	d__Bacteria	p__Proteobacteria	c__Gammaproteobacteria	o__Enterobacterales	f__Alteromonadaceae	g__Glaciecola
r333	20110321_Bin_57_1	d__Bacteria	p__Proteobacteria	c__Gammaproteobacteria	o__Enterobacterales	f__Alteromonadaceae	g__Glaciecola
r334	20110321_Bin_56_1	d__Bacteria	p__Proteobacteria	c__Gammaproteobacteria	o__Pseudomonadales	f__Saccharospirillaceae	g__Oleispira
r335	20100303_Bin_110_1	d__Archaea	p__Crenarchaeota	c__Nitrososphaeria	o__Nitrososphaerales	f__Nitrosopumilaceae	g__Nitrosopumilus
r336	20110328_Bin_75_1	d__Archaea	p__Crenarchaeota	c__Nitrososphaeria	o__Nitrososphaerales	f__Nitrosopumilaceae	g__Nitrosopumilus
r337	20120308_Bin_122_2	d__Archaea	p__Thermoplasmatota	c__Poseidoniia	o__Poseidoniales	f__Thalassoarchaeaceae	g__MGIIb-O2
r338	20110428_Bin_107_1	d__Bacteria	p__Bacteroidota	c__Bacteroidia	o__Flavobacteriales	f__Crocinitomicaceae	g__UBA4466
r339	20110324_Bin_41_4	d__Bacteria	p__Bacteroidota	c__Bacteroidia	o__Flavobacteriales	f__Flavobacteriaceae	g__MED-G11
r340	20160316_Bin_27_2	d__Bacteria	p__Bacteroidota	c__Bacteroidia	o__Flavobacteriales	f__Flavobacteriaceae	g__MED-G11
r341	20110428_Bin_93_1	d__Bacteria	p__Proteobacteria	c__Gammaproteobacteria	o__Thiomicrospirales	f__Thioglobaceae	g__Thioglobus
r342	20120405_Bin_52_1	d__Bacteria	p__Bacteroidota	c__Rhodothermia	o__Rhodothermales	f__UBA10348	g__UBA10348
r343	20160316_Bin_35_5	d__Bacteria	p__Proteobacteria	c__Gammaproteobacteria	o__SAR86	f__D2472	g__D2472
r344	20110526_Bin_112_1	d__Bacteria	p__Proteobacteria	c__Gammaproteobacteria	o__SAR86	f__D2472	g__D2472
r345	20110516_Bin_29_1	d__Bacteria	p__Proteobacteria	c__Alphaproteobacteria	o__Pelagibacterales	f__Pelagibacteraceae	g__Pelagibacter
r346	20100420_Bin_53_1	d__Bacteria	p__Proteobacteria	c__Alphaproteobacteria	o__Rhodobacterales	f__Rhodobacteraceae	g__Ascidiaceihabitans
r347	20160502_Bin_30_5	d__Bacteria	p__Bacteroidota	c__Bacteroidia	o__Flavobacteriales	f__koll-22	g__UBA1494_A
r348	20110523_Bin_95_1	d__Bacteria	p__Bacteroidota	c__Bacteroidia	o__Flavobacteriales	f__1G12	g__SHAN690
r349	20160502_Bin_7_9	d__Bacteria	p__Proteobacteria	c__Gammaproteobacteria	o__SAR86	f__D2472	g__SCGC-AAA076-P13
r350	20110523_Bin_97_1	d__Bacteria	p__Proteobacteria	c__Alphaproteobacteria	o__Rhodobacterales	f__Rhodobacteraceae	g__Planktotalea
r351	20160512_Bin_25_4	d__Bacteria	p__Proteobacteria	c__Alphaproteobacteria	o__Rhodobacterales	f__Rhodobacteraceae	g__UBA12010
r352	20100518_Bin_140	d__Bacteria	p__Verrucomicrobiota	c__Verrucomicrobiae	o__Verrucomicrobiales	f__Akkermansiaceae	g__UBA4581
r353	20100518_Bin_135_1	d__Bacteria	p__Verrucomicrobiota	c__Verrucomicrobiae	o__Verrucomicrobiales	f__Akkermansiaceae	g__UBA4581
r354	20100518_Bin_123	d__Bacteria	p__Bacteroidota	c__Bacteroidia	o__Flavobacteriales	f__UBA7430	g__UBA6772
r355	20100518_Bin_12_1	d__Bacteria	p__Verrucomicrobiota	c__Verrucomicrobiae	o__Opitutales	f__Puniceicoccaceae	g__BACL24
r356	20100518_Bin_106_1	d__Bacteria	p__Bacteroidota	c__Bacteroidia	o__Flavobacteriales	f__Flavobacteriaceae	g__Hel1-33-131
r357	20100511_Bin_69_1	d__Bacteria	p__Proteobacteria	c__Alphaproteobacteria	o__Caulobacterales	f__Caulobacteraceae	g__Brevundimonas
r358	20100518_Bin_100	d__Bacteria	p__Bacteroidota	c__Bacteroidia	o__Flavobacteriales	f__	g__
r359	20100511_Bin_53	d__Bacteria	p__Proteobacteria	c__Gammaproteobacteria	o__Enterobacterales	f__Alteromonadaceae	g__Pararheinheimera
r360	20100511_Bin_46_1	d__Bacteria	p__Bacteroidota	c__Bacteroidia	o__Flavobacteriales	f__Flavobacteriaceae	g__UBA7428
r361	20100511_Bin_42	d__Bacteria	p__Proteobacteria	c__Gammaproteobacteria	o__Enterobacterales	f__Aeromonadaceae	g__Aeromonas
r362	20100511_Bin_40	d__Bacteria	p__Bacteroidota	c__Bacteroidia	o__Flavobacteriales	f__Flavobacteriaceae	g__Flavobacterium
r363	20120405_Bin_124	d__Bacteria	p__Proteobacteria	c__Alphaproteobacteria	o__Rhodobacterales	f__Rhodobacteraceae	g__UBA10365
r364	20100420_Bin_54_1	d__Bacteria	p__Actinobacteriota	c__Actinobacteria	o__Nanopelagicales	f__S36-B12	g__UBA4592
r365	20100504_Bin_6_2	d__Bacteria	p__Proteobacteria	c__Gammaproteobacteria	o__Pseudomonadales	f__Porticoccaceae	g__HTCC2207
r366	20100511_Bin_59	d__Bacteria	p__Proteobacteria	c__Gammaproteobacteria	o__Pseudomonadales	f__Pseudomonadaceae	g__Pseudomonas_E
r367	20100511_Bin_24_1	d__Bacteria	p__Proteobacteria	c__Gammaproteobacteria	o__Pseudomonadales	f__Pseudomonadaceae	g__Pseudomonas_E
r368	20100518_Bin_89_1	d__Bacteria	p__Bacteroidota	c__Bacteroidia	o__Flavobacteriales	f__1G12	g__
r369	20100504_Bin_91_1	d__Bacteria	p__Bacteroidota	c__Bacteroidia	o__Flavobacteriales	f__Flavobacteriaceae	g__SCGC-AAA160-P02
r370	20100504_Bin_90	d__Archaea	p__Nanoarchaeota	c__Nanoarchaeia	o__Woesearchaeales	f__BM511	g__
r371	20160419_Bin_51_1	d__Bacteria	p__Bacteroidota	c__Bacteroidia	o__Flavobacteriales	f__UBA7430	g__UBA7430
r372	20110428_Bin_98_1	d__Bacteria	p__Proteobacteria	c__Alphaproteobacteria	o__Rickettsiales	f__UBA1997	g__UBA1997
r373	20100504_Bin_5	d__Bacteria	p__Planctomycetota	c__UBA11346	o__	f__	g__
r374	20100511_Bin_81_1	d__Bacteria	p__Bacteroidota	c__Bacteroidia	o__Flavobacteriales	f__Flavobacteriaceae	g__SCGC-AAA160-P02
r375	20160419_Bin_30_2	d__Bacteria	p__Proteobacteria	c__Alphaproteobacteria	o__Rhodobacterales	f__Rhodobacteraceae	g__Tateyamaria
r376	20120405_Bin_51	d__Bacteria	p__Verrucomicrobiota	c__Lentisphaeria	o__UBA12247	f__UBA12247	g__UBA12247
r377	20100430_Bin_56	d__Bacteria	p__Bdellovibrionota	c__Bacteriovoracia	o__Bacteriovoracales	f__Bacteriovoracaceae	g__UBA6144
r378	20110519_Bin_92_1	d__Bacteria	p__Bacteroidota	c__Bacteroidia	o__Flavobacteriales	f__Flavobacteriaceae	g__Hel1-33-131
r379	20120607_Bin_49_3	d__Bacteria	p__Bacteroidota	c__Bacteroidia	o__Flavobacteriales	f__Flavobacteriaceae	g__Hel1-33-131
r380	20100420_Bin_65_1	d__Bacteria	p__Proteobacteria	c__Gammaproteobacteria	o__Pseudomonadales	f__Nitrincolaceae	g__ASP10-02a
r381	20100430_Bin_2_1	d__Bacteria	p__Proteobacteria	c__Gammaproteobacteria	o__Pseudomonadales	f__UBA6940	g__UBA6940
r382	20110516_Bin_81_1	d__Bacteria	p__Bacteroidota	c__Bacteroidia	o__Flavobacteriales	f__Flavobacteriaceae	g__Hel1-33-131
r383	20100504_Bin_97_1	d__Bacteria	p__Bacteroidota	c__Bacteroidia	o__Flavobacteriales	f__Flavobacteriaceae	g__Hel1-33-131
r384	20100430_Bin_20_1	d__Bacteria	p__Proteobacteria	c__Gammaproteobacteria	o__Pseudomonadales	f__Alcanivoracaceae	g__Alcanivorax
r385	20100423_Bin_74_1	d__Bacteria	p__Patescibacteria	c__Paceibacteria	o__UBA9983_A	f__UBA2163	g__OLB19
r386	20160321_Bin_8_7	d__Bacteria	p__Proteobacteria	c__Gammaproteobacteria	o__Burkholderiales	f__Methylophilaceae	g__BACL14
r387	20100420_Bin_40_1	d__Bacteria	p__Proteobacteria	c__Gammaproteobacteria	o__Pseudomonadales	f__Porticoccaceae	g__HTCC2207
r388	20100423_Bin_12_1	d__Bacteria	p__Proteobacteria	c__Gammaproteobacteria	o__Pseudomonadales	f__UBA7434	g__UBA7434
r389	20100423_Bin_77	d__Bacteria	p__Patescibacteria	c__Paceibacteria	o__UBA9983_A	f__UBA2163	g__OLB19
r390	20100420_Bin_75_2	d__Bacteria	p__Patescibacteria	c__Saccharimonadia	o__Saccharimonadales	f__Saccharimonadaceae	g__
r391	20110509_Bin_84_1	d__Bacteria	p__Proteobacteria	c__Gammaproteobacteria	o__Pseudomonadales	f__Porticoccaceae	g__HTCC2207
r392	20100423_Bin_61_1	d__Bacteria	p__Proteobacteria	c__Gammaproteobacteria	o__Pseudomonadales	f__Porticoccaceae	g__HTCC2207
r393	20110516_Bin_38_1	d__Bacteria	p__Bacteroidota	c__Bacteroidia	o__Flavobacteriales	f__Flavobacteriaceae	g__SCGC-AAA160-P02
r394	20100518_Bin_124_1	d__Bacteria	p__Bacteroidota	c__Bacteroidia	o__Flavobacteriales	f__Flavobacteriaceae	g__Hel1-33-131
r395	20160426_Bin_50_3	d__Bacteria	p__Bacteroidota	c__Bacteroidia	o__Flavobacteriales	f__Flavobacteriaceae	g__HC6-5
r396	20100430_Bin_38	d__Bacteria	p__Actinobacteriota	c__Actinobacteria	o__Propionibacteriales	f__Nocardioidaceae	g__Nocardioides
r397	20100511_Bin_19_1	d__Bacteria	p__Proteobacteria	c__Gammaproteobacteria	o__Pseudomonadales	f__HTCC2089	g__UBA9926
r398	20100430_Bin_69_1	d__Bacteria	p__Bacteroidota	c__Bacteroidia	o__NS11-12g	f__UBA955	g__
r399	20100408_Bin_85_1	d__Bacteria	p__Bacteroidota	c__Bacteroidia	o__Flavobacteriales	f__Flavobacteriaceae	g__Polaribacter
r400	20160512_Bin_14_2	d__Bacteria	p__Proteobacteria	c__Gammaproteobacteria	o__Pseudomonadales	f__Porticoccaceae	g__HTCC2207
r401	20100413_Bin_21_1	d__Bacteria	p__Cyanobacteria	c__Cyanobacteriia	o__Phormidesmiales	f__Phormidesmiaceae	g__Phormidesmis
r402	20100413_Bin_18_1	d__Bacteria	p__Bacteroidota	c__Bacteroidia	o__NS11-12g	f__UBA9320	g__UBA9320
r403	20100413_Bin_17	d__Bacteria	p__Cyanobacteria	c__Cyanobacteriia	o__Phormidesmiales	f__Phormidesmiaceae	g__Phormidesmis
r404	20100413_Bin_15_1	d__Bacteria	p__Proteobacteria	c__Gammaproteobacteria	o__Pseudomonadales	f__UBA6940	g__UBA6940
r405	20100408_Bin_75_1	d__Bacteria	p__Proteobacteria	c__Alphaproteobacteria	o__Rhodobacterales	f__Rhodobacteraceae	g__Amylibacter_A
r406	20100420_Bin_62_1	d__Bacteria	p__Bacteroidota	c__Bacteroidia	o__Flavobacteriales	f__Flavobacteriaceae	g__Polaribacter
r407	20110523_Bin_117_1	d__Bacteria	p__Proteobacteria	c__Alphaproteobacteria	o__Rhodobacterales	f__Rhodobacteraceae	g__Amylibacter_A
r408	20110506_Bin_68_1	d__Bacteria	p__Bacteroidota	c__Bacteroidia	o__Flavobacteriales	f__Flavobacteriaceae	g__HC6-5
r409	20100408_Bin_49_1	d__Bacteria	p__Proteobacteria	c__Gammaproteobacteria	o__Pseudomonadales	f__Porticoccaceae	g__HTCC2207
r410	20100420_Bin_27_1	d__Bacteria	p__Proteobacteria	c__Alphaproteobacteria	o__Rhodobacterales	f__Rhodobacteraceae	g__Amylibacter_A
r411	20160502_Bin_56_3	d__Bacteria	p__Proteobacteria	c__Gammaproteobacteria	o__Burkholderiales	f__Methylophilaceae	g__BACL14
r412	20160426_Bin_42_2	d__Bacteria	p__Proteobacteria	c__Gammaproteobacteria	o__Pseudomonadales	f__Porticoccaceae	g__HTCC2207
r413	20100408_Bin_26_1	d__Bacteria	p__Proteobacteria	c__Alphaproteobacteria	o__Rhodobacterales	f__Rhodobacteraceae	g__Planktomarina
r414	20160512_Bin_25_7	d__Bacteria	p__Verrucomicrobiota	c__Verrucomicrobiae	o__Opitutales	f__Puniceicoccaceae	g__BACL24
r415	20100408_Bin_13_1	d__Bacteria	p__Proteobacteria	c__Alphaproteobacteria	o__Rickettsiales	f__Rickettsiaceae	g__GCA-2402195
r416	20100518_Bin_10_2	d__Bacteria	p__Proteobacteria	c__Gammaproteobacteria	o__Pseudomonadales	f__HTCC2089	g__UBA4582
r417	20100330_Bin_74_1	d__Bacteria	p__Patescibacteria	c__Saccharimonadia	o__Saccharimonadales	f__Saccharimonadaceae	g__
r418	20100330_Bin_62_1	d__Bacteria	p__Bacteroidota	c__Bacteroidia	o__Flavobacteriales	f__Flavobacteriaceae	g__HC6-5
r419	20160321_Bin_55_1	d__Bacteria	p__Bacteroidota	c__Bacteroidia	o__Flavobacteriales	f__Flavobacteriaceae	g__
r420	20110331_Bin_17_1	d__Bacteria	p__Proteobacteria	c__Alphaproteobacteria	o__Rhodobacterales	f__Rhodobacteraceae	g__UBA3435
r421	20110516_Bin_38_2	d__Bacteria	p__Bacteroidota	c__Bacteroidia	o__Flavobacteriales	f__Flavobacteriaceae	g__
r422	20160412_Bin_3_6	d__Bacteria	p__Bacteroidota	c__Bacteroidia	o__Cytophagales	f__Cyclobacteriaceae	g__UBA4465
r423	20160502_Bin_26_3	d__Bacteria	p__Bacteroidota	c__Bacteroidia	o__Cytophagales	f__Cyclobacteriaceae	g__UBA4465
r424	20110331_Bin_72	d__Bacteria	p__Bacteroidota	c__Bacteroidia	o__Cytophagales	f__Cyclobacteriaceae	g__UBA4465
r425	20160331_Bin_7_2	d__Bacteria	p__Proteobacteria	c__Alphaproteobacteria	o__Caulobacterales	f__Maricaulaceae	g__Hellea
r426	20160502_Bin_52_3	d__Bacteria	p__Proteobacteria	c__Gammaproteobacteria	o__Pseudomonadales	f__Porticoccaceae	g__Porticoccus
r427	20110324_Bin_35_1	d__Bacteria	p__Proteobacteria	c__Gammaproteobacteria	o__SAR86	f__D2472	g__D2472
r428	20110530_Bin_104_1	d__Bacteria	p__Bacteroidota	c__Bacteroidia	o__Flavobacteriales	f__Flavobacteriaceae	g__MAG-120531
r429	20160331_Bin_73_1	d__Bacteria	p__Proteobacteria	c__Gammaproteobacteria	o__Enterobacterales	f__Alteromonadaceae	g__Glaciecola
r430	20100420_Bin_57	d__Bacteria	p__Proteobacteria	c__Alphaproteobacteria	o__Rhodobacterales	f__Rhodobacteraceae	g__Planktomarina
r431	20110509_Bin_54_1	d__Bacteria	p__Bacteroidota	c__Bacteroidia	o__Flavobacteriales	f__Cryomorphaceae	g__UBA10364
r432	20120308_Bin_38	d__Bacteria	p__Proteobacteria	c__Gammaproteobacteria	o__Ga0077536	f__Ga0077536	g__UBA981
r433	20110421_Bin_62_1	d__Bacteria	p__Bacteroidota	c__Bacteroidia	o__Flavobacteriales	f__1G12	g__UBA4419
r434	20120308_Bin_15_1	d__Bacteria	p__Proteobacteria	c__Gammaproteobacteria	o__Burkholderiales	f__Methylophilaceae	g__BACL14
r435	20120308_Bin_97_1	d__Bacteria	p__Proteobacteria	c__Alphaproteobacteria	o__Rhodospirillales_A	f__2-02-FULL-58-16_A	g__GCA-2717285
r436	20160412_Bin_44_1	d__Bacteria	p__Bacteroidota	c__Bacteroidia	o__Flavobacteriales	f__UA16	g__UA16
r437	20110509_Bin_85	d__Bacteria	p__Bacteroidota	c__Bacteroidia	o__Flavobacteriales	f__Flavobacteriaceae	g__SCGC-AAA160-P02
r438	20100303_Bin_27	d__Bacteria	p__Proteobacteria	c__Alphaproteobacteria	o__Sphingomonadales	f__Sphingomonadaceae	g__Sphingomonas
r439	20110324_Bin_31_1	d__Bacteria	p__Proteobacteria	c__Gammaproteobacteria	o__Pseudomonadales	f__Pseudohongiellaceae	g__UBA5109
r440	20100303_Bin_108_1	d__Bacteria	p__Proteobacteria	c__Gammaproteobacteria	o__Methylococcales	f__Cycloclasticaceae	g__Cycloclasticus
r441	20100303_Bin_68_1	d__Bacteria	p__Proteobacteria	c__Gammaproteobacteria	o__UBA4486	f__UBA4486	g__UBA7359
r442	20100303_Bin_105	d__Bacteria	p__Proteobacteria	c__Gammaproteobacteria	o__UBA4486	f__UBA4486	g__UBA7359
r443	20100423_Bin_68	d__Bacteria	p__Bacteroidota	c__Bacteroidia	o__Flavobacteriales	f__Flavobacteriaceae	g__MS024-2A
r444	20160331_Bin_26_1	d__Archaea	p__Thermoplasmatota	c__Poseidoniia	o__Poseidoniales	f__Poseidoniaceae	g__Poseidonia
