# Supplementary material for: Verrucomicrobiota are specialist consumers of sulfated methyl pentoses during diatom blooms
Source: ISME J. 2021 Sep 7;16(3):630–41. doi: 10.1038/s41396-021-01105-7 (PMC8857213; doi:10.1038/s41396-021-01105-7)
Supplement: Supplementary file 15 — Supplementary Table 2 [file 41396_2021_1105_MOESM15_ESM.xlsx]

## Sheet: Table S2 Extended info Verruco 
	Table S2 - Extended MAG summary
	Cluster	ANI 99% Cluster	Original MAG name	Genome statistics						checkM			MiGA		Database metadata for each representative MAG					GTDB taxonomy					NCBI Taxonomy
				16S	GC	Genome size	Contigs	N50	Gene count	Compl.	Cont.	Het.	Compl.	Cont.	Sampling date	Study accession	Analysis accession	Sample accession	Secondary sample accession	Phylum	Class	Order	Family	Genera	Phylum	Class	Order	Family
	3	Len1	20120405_Bin_51		0.581872	4763757	323	22340	4085	91.72	1.41	25	91	1.8	2012-04-05	PRJEB28156	ERZ815332	SAMEA5405593	ERS3210907	Verrucomicrobiota	Lentisphaeria	UBA12247	UBA12247	UBA12247	Lentisphaerae	Lentisphaeria	-	-
	27	Akk1	20100518_Bin_140		0.386792	1660126	20	129561	1469	94.9	0	0	93.7	0	2010-05-18		ERZ813779	SAMEA5404082	ERS3209398		Verrucomicrobiae	Verrucomicrobiales	Akkermansiaceae	UBA4581	Verrucomicrobia	Verrucomicrobiae	Verrucomicrobiales	Akkermansiaceae
	26	Akk2	20100518_Bin_135_1		0.400626	1364149	77	25421	1245	81.8	0	0	70.3	0	2010-05-18		ERZ813778	SAMEA5404081	ERS3209397									Akkermansiaceae
	8	Akk3	20160517_Bin_64_3		0.572888	3838147	185	36087	3316	98.08	0	0	91	0.9	2016-05-17		ERZ817179	SAMEA5407295	ERS3212606					UBA1315				Verrucomicrobiaceae
	9	Akk4	20160517_Bin_39_3		0.496321	3068224	79	82071	2606	98.91	2.04	0	93.7	2.7	2016-05-17		ERZ817138	SAMEA5407259	ERS3212570					UBA985				-
	4	Akk5	20160331_Bin_24_1		0.490845	1881208	74	40150	1700	94.56	0	0	91.9	0	2016-03-31		ERZ816332	SAMEA5406535	ERS3211847									-
	5	Akk6	20160412_Bin_26_1		0.508925	2026280	190	15303	1790	92.42	0	0	78.4	0	2016-04-12		ERZ816427	SAMEA5406625	ERS3211937									-
	7	Akk7	20100303_Bin_52_1	1	0.511328	2025900	314	7598	1838	83.88	1.05	66.67	81.1	0	2010-03-03		ERZ813295	SAMEA5403606	ERS3208922									Rubritaleaceae*
	6	Akk8	20100504_Bin_25_1	1	0.507	1944430	373	5570	1793	78.13	2.62	71.43	66.7	1.8	2010-05-04		ERZ813635	SAMEA5403940	ERS3209256									Rubritaleaceae*
	2	Ver1	20110506_Bin_6		0.485392	3459056	599	6639	3071	77.48	2.84	0	76.6	0.9	2011-05-06		ERZ814536	SAMEA5403543	ERS3208859			Opitutales	Verruco-01	NA		Opitutae	-	-
	10	Pun1	20100511_Bin_22_1		0.54601	2410159	115	34684	2067	94.18	0	0	81.1	0.9	2010-05-11		ERZ813698	SAMEA5404001	ERS3209317				Puniceicoccaceae	BACL24			-	-
	11	Pun2	20100511_Bin_80		0.494194	2597996	18	398301	2248	99.32	0.68	0	92.8	0	2010-05-11		ERZ813752	SAMEA5404055	ERS3209371								-	-
	12	Pun3	20160512_Bin_25_7		0.527118	1872597	161	18329	1689	79.01	1.35	50	73	1.8	2016-05-12		ERZ816930	SAMEA5407097	ERS3212409								-	-
	13	Pun4	20110414_Bin_47_1	1	0.525054	2507674	112	41892	2085	99.32	0	0	91.9	0	2011-04-14		ERZ814251	SAMEA5404567	ERS3209882								Puniceicoccales	Puniceicoccaceae*
	14	Pun5	20100511_Bin_23_1		0.525131	1953024	156	20140	1713	87.47	0.51	100	83.8	0.9	2010-05-11		ERZ813699	SAMEA5404002	ERS3209318								-	-
	15	Pun6	20100518_Bin_12_1		0.531	2543994	474	5966	2415	70.67	1.49	25	54.1	0.9	2010-05-18		ERZ813770	SAMEA5404073	ERS3209389								-	-
	16	Pun7	20120503_Bin_68_1		0.544433	2545276	186	19123	2176	90.54	1.01	50	84.7	0	2012-05-03		ERZ815717	SAMEA5405958	ERS3211271								-	-
	29	Pun8	20160502_Bin_28_2		0.523	2180838	129	27107	1918	82.43	0	0	84.7	0	2016-05-02		ERZ816768	SAMEA5406953	ERS3212265								-	-
	17	MB1	20160512_Bin_43_1	1	0.446613	1999294	227	12350	1690	85.57	0	0	82.9	0.9	2016-05-12		ERZ817000	SAMEA5407143	ERS3212455				MB11C04	MB11C04			Puniceicoccales*	Puniceicoccaceae*
	18	MB2	20120308_Bin_56_1		0.450018	1814347	290	6886	1620	82.9	0.85	33.33	81.1	0.9	2012-03-08		ERZ815239	SAMEA5405503	ERS3210817								-	-
	19	MB3	20110526_Bin_54_1		0.47872	1808225	206	11174	1598	90.67	1.35	0	89.2	0	2011-05-26		ERZ815058	SAMEA5405326	ERS3210640								-	-
	20	MB4	20160321_Bin_45_1	1	0.43454	2106146	344	6790	1808	87.34	0.68	100	78.4	0	2016-03-21		ERZ816258	SAMEA5406465	ERS3211777								Puniceicoccales*	Puniceicoccaceae*
	21	MB5	20110523_Bin_44_1	1	0.441734	3205103	230	24238	2598	98.77	0	0	87.4	0.9	2011-05-23		ERZ814931	SAMEA5405207	ERS3210521								Puniceicoccales*	Puniceicoccaceae*
	22	MB6	20110526_Bin_2_13		0.405158	1528530	155	12615	1330	77.03	2.03	33.33	80.2	0.9	2011-05-26		ERZ815026	SAMEA5405295	ERS3210609								-	-
	23	MB7	20120416_Bin_11_2		0.40622	1699764	328	5316	1470	70.21	2.86	100	67.6	3.6	2012-04-16		ERZ815489	SAMEA5405739	ERS3211052								-	-
	24	MB8	20120510_Bin_9_1		0.41508	2360894	401	6546	1945	85.66	2.02	88.89	82	0.9	2012-05-10		ERZ815850	SAMEA5406082	ERS3211395								-	-
