# Supplementary material for: Verrucomicrobiota are specialist consumers of sulfated methyl pentoses during diatom blooms
Source: ISME J. 2021 Sep 7;16(3):630–41. doi: 10.1038/s41396-021-01105-7 (PMC8857213; doi:10.1038/s41396-021-01105-7)
Supplement: Supplementary file 16 — Supplementary Table 3 [file 41396_2021_1105_MOESM16_ESM.xlsx]

## Sheet: Table S3 Annotation - Table S3
Table S3
Process	Enzymes	gene	EC Number	HMM	KEGG	Pl2	Pl1	Len1	Akk1	Akk2	Akk3	Akk4	Akk5	Akk6	Akk7	Akk8	Ver1	Pun1	Pun2	Pun3	Pun4	Pun5	Pun6	Pun7	Pun8	MB1	MB2	MB3	MB4	MB5	MB6	MB7	MB8
Glycolysis	Hexokinase					0	0	0	0	0	0	0	0	0	0	0	0	0	0	0	0	0	0	0	0	0	0	0	0	0	0	0	0
	glucose-6-phosphate isomerase	pgi	5.3.1.9		K01810	1	1	1	1	1	1	1	1	1	1	1	0	1	1	1	1	1	1	0	1	1	1	0	1	1	0	1	1
	6-phosphofructokinase 1	pfkA	2.7.1.11		K00850	3	1	1	1	1	2	2	2	2	2	2	3	2	2	2	1	1	1	2	1	1	0	1	1	1	1	0	1
	fructose-bisphosphate aldolase, class II	FruBisAldo_II_A	4.1.2.13	TIGR01520	K01624	0	1	0	1	1	1	1	1	1	1	1	1	1	1	1	1	1	0	1	1	1	1	1	1	1	1	1	0
	fructose-bisphosphate aldolase, class II	FruBisAldo_II_B		TIGR01521		1	0	1	0	0	0	0	0	0	0	0	0	0	0	0	0	0	0	0	0	0	0	0	0	0	0	0	0
	triosephosphate isomerase	tim/tpiA	5.3.1.1	TIGR00419	K01803	0	1	1	1	1	1	1	1	1	1	1	1	1	1	1	1	1	1	1	1	1	1	1	0	1	1	1	1
	glyceraldehyde-3-phosphate dehydrogenase	gap	1.2.1.-	TIGR01534	K00134	1	1	1	1	1	1	2	2	2	1	2	1	1	1	1	1	1	1	1	1	1	0	1	1	1	1	1	1
	phosphoglycerate kinase	pgk	2.7.2.3	PF00162.19	K00927	0	1	1	1	1	1	1	1	1	0	1	1	1	1	1	1	1	1	1	1	1	1	1	1	1	1	1	1
	phosphoglycerate mutase 1 family	pgm_1	5.4.2.-	TIGR01258		0	0	0	0	0	0	0	0	0	0	0	0	0	0	0	0	0	0	0	0	1	0	1	1	1	1	0	0
	2,3-bisphosphoglycerate-independent phosphoglycerate mutase	gpmI (pgm_bpd_ind)	5.4.2.12	TIGR01307		1	1	1	1	1	1	1	0	1	0	1	1	1	1	1	1	1	1	1	1	0	0	0	0	0	0	0	0
	enolase	eno	4.2.1.11	TIGR01060	K01689	0	1	1	1	1	1	1	1	1	1	0	0	1	1	1	1	1	0	1	1	1	0	1	1	1	0	0	0
	pyruvate kinase	pyk	2.7.1.40	TIGR01064	K00873	0	1	1	1	1	1	1	1	0	0	0	1	1	1	1	1	1	2	1	1	1	1	1	1	1	1	1	1
Gluconegenesis	phosphoenolpyruvate synthase	PEP_synth	2.7.9.2	TIGR01418		0	0	0	0	0	1	0	0	0	0	0	0	0	0	0	0	0	0	0	0	0	0	0	0	0	0	0	0
	pyruvate carboxylase	pycA/pyruv_carbox	6.4.1.1	TIGR01235	K01959/K01958	0	0	0	0	0	1	0	0	0	0	0	0	1	1	0	1	1	1	1	1	1	1	1	1	1	1	1	1
	phosphoenolpyruvate carboxykinase (ATP)	pckA	4.1.1.49	TIGR00224	K01610	0	1	1	0	0	0	0	0	0	0	0	0	0	0	0	0	0	0	0	0	0	0	0	0	0	0	0	0
	phosphoenolpyruvate carboxykinase (GTP)	pckA	4.1.1.32	PF00821.18	K01596	0	0	0	0	0	1	1	1	0	1	0	0	1	1	1	1	1	1	1	1	1	1	1	1	1	1	1	1
	fructose-1,6-bisphosphatase II	glpX	3.1.3.11	TIGR00330	K02446/K11532	0	0	0	1	1	0	0	1	1	0	0	0	0	0	0	0	0	0	0	0	0	0	0	0	0	0	0	0
	fructose-1,6-bisphosphatase III	fbp3	3.1.3.11	PF06874.11	K04041	0	0	0	0	0	0	0	0	0	0	0	0	0	0	0	0	0	0	1	0	0	0	0	0	0	0	0	0
TCA cycle	citrate synthase	gltA	2.3.3.1	TIGR01798	K01647	1	2	1	1	1	1	1	1	1	0	1	1	1	1	1	1	1	1	1	1	1	1	1	1	1	1	0	1
	aconitate hydratase	acnA	4.2.1.3	TIGR01341	K01681	0	0	1	1	1	0	0	1	1	1	1	1	1	0	0	0	0	0	0	0	0	0	0	0	0	0	0	0
	aconitate hydratase 2 / 2-methylisocitrate dehydratase	acnB	4.2.1.3 4.2.1.99	TIGR00117	K01682	0	0	0	0	0	1	1	0	0	0	0	0	0	1	1	1	1	0	1	1	1	0	1	1	1	0	0	1
	isocitrate dehydrogenase, NADP-dependent	icd	1.1.1.42	TIGR00178	K00031	1	1	1	1	1	1	1	1	1	1	1	1	0	1	1	1	1	1	1	1	0	1	0	0	1	1	0	1
	dihydrolipoamide dehydrogenase	lpd	1.8.1.4	TIGR01350	K00382	0	1	3	1	1	1	1	1	1	1	1	1	2	2	2	2	1	1	2	2	1	1	2	2	3	0	1	1
	succinyl-CoA synthetase alpha subunit	sucD	6.2.1.-	TIGR01019	K01902	1	1	1	1	1	1	1	1	1	1	1	1	1	1	1	1	1	1	1	1	1	1	1	1	1	0	0	1
	succinyl-CoA synthetase beta subunit	sucC	6.2.1.5	TIGR01016	K01903	1	0	1	1	1	1	1	1	1	1	1	1	1	1	1	1	1	1	1	1	0	1	1	1	1	0	0	1
	succinate dehydrogenase / fumarate reductase, iron-sulfur subunit	sdhB, frdB	1.3.5.1 1.3.5.4	TIGR00384	K00240	0	0	1	1	1	1	1	1	1	1	1	1	1	1	0	1	1	1	1	1	0	1	1	1	1	1	0	1
	succinate dehydrogenase or fumarate reductase, flavoprotein subunit low gc	sdhA	1.3.99.1	TIGR01811	K00239	0	0	1	1	1	1	1	1	1	1	1	1	1	1	0	1	1	1	1	1	0	1	1	1	1	0	0	1
	succinate dehydrogenase / fumarate reductase, cytochrome b subunit	sdhC, frdC		TIGR02046	K00241	0	1	1	1	1	1	1	1	1	1	1	1	1	1	0	1	1	1	1	1	1	1	1	1	1	0	0	0
	fumarate hydratase, class I - iron	fumA	4.2.1.2	TIGR00722	K01676	0	1	0	1	1	1	1	1	1	1	1	0	1	1	0	1	1	0	1	1	1	0	1	1	0	1	1	1
	fumarate hydratase, class II	fumC_II		TIGR00979	K01679	1	0	1	0	0	0	0	0	0	0	0	0	0	0	0	0	0	0	0	0	0	0	0	0	1	0	0	0
	malate dehydrogenase (quinone)	mal_quin_oxido	1.1.5.4	TIGR01320	K00116	0	0	0	0	0	0	0	0	0	0	0	1	0	1	0	1	1	1	1	1	0	0	0	0	1	0	0	1
Sulfate metabolism	sulfate adenylyltransferase, large subunit	cysN		TIGR02034		0	0	2	1	1	1	1	0	1	1	1	1	1	1	1	1	1	0	1	0	1	1	1	1	1	0	1	0
	sulfate adenylyltransferase, small subunit	cysD		TIGR02039		0	1	2	1	1	1	1	0	0	1	1	1	1	1	1	1	1	1	1	1	1	1	0	1	1	0	1	1
	adenylyl-sulfate kinase	cysC		TIGR00455		0	0	1	1	1	1	1	0	1	0	1	1	1	1	1	1	1	1	1	1	1	1	1	1	1	0	1	1
	phosophoadenylyl-sulfate reductase	cysH		TIGR00434		1	0	1	1	0	1	1	1	1	0	1	1	1	1	0	1	1	1	1	0	1	1	1	0	1	0	0	1
	sulfite reductase [NADPH] flavoprotein, alpha-component	cysJ		TIGR01931		0	0	1	1	1	2	1	1	1	1	0	2	1	1	1	1	1	1	1	0	0	0	0	0	0	0	0	0
	sulfite reductase (NADPH) hemoprotein, beta-component	cysI		TIGR02041		1	0	1	1	0	1	1	1	1	1	1	1	1	1	1	1	1	1	1	1	1	1	1	0	1	1	0	1
	sulfate ABC transporter, permease protein	cysW	3.A.1.6.1	TIGR02140		0	0	0	0	0	0	0	0	0	0	0	0	0	1	0	0	0	0	0	0	0	0	0	0	0	0	0	0
	cysteine synthase A	cysK		TIGR01139		1	0	1	1	1	1	1	1	1	1	1	0	1	1	0	1	1	0	1	1	1	0	0	1	1	0	0	0
	cysteine synthase B	cysM		TIGR01138		0	1	0	0	0	0	0	0	0	0	0	0	0	0	0	0	0	0	0	0	0	0	0	0	0	0	0	0
	3'(2'),5'-bisphosphate nucleotidase	cysQ		TIGR01331		0	0	1	0	0	0	0	0	0	0	0	0	0	0	0	0	0	0	0	0	0	0	0	0	0	0	0	0
	sulfate permease	sulP		TIGR00815		2	1	1	2	2	2	2	2	1	2	1	1	2	2	2	2	2	1	2	2	2	1	1	2	2	1	2	3
	sulfate ABC transporter, sulfate-binding protein	cysP	3.A.1.6.1	TIGR00971		0	0	0	0	0	0	0	0	0	0	0	0	1	0	0	0	0	0	0	0	0	0	0	0	0	0	0	0
Nitrogen cycle		ureC		TIGR01792		0	1	0	1	1	0	0	0	0	0	0	1	0	1	1	0	0	1	0	1	0	0	0	0	0	0	0	0
	nirK			custom		0	0	0	0	0	1	0	0	0	0	0	0	0	0	0	0	0	0	0	0	0	0	0	0	0	0	0	0
	nosZ			custom		0	0	0	0	0	0	0	0	0	0	0	1	0	0	0	0	0	0	0	0	0	0	0	0	0	0	0	0
	nrfA			custom		0	0	1	0	0	0	0	0	0	0	0	0	0	0	0	0	0	0	0	0	0	0	0	0	0	0	0	0
Flagellum	Flagellar hook-basal body complex protein FliE	fliE		TIGR00205		1	0	0	0	0	0	0	0	0	0	0	0	0	0	0	0	0	0	1	0	1	0	0	1	1	1	1	1
	Flagellar M-ring protein	fliF		TIGR00206		1	0	0	0	0	0	0	0	0	0	0	0	0	0	0	0	0	0	1	0	1	1	0	1	1	1	1	0
	Flagellar motor switch protein FliG	fliG		TIGR00207		0	1	0	0	0	0	0	0	0	0	0	0	0	0	0	0	0	0	1	0	1	1	0	1	1	1	1	1
	Flagellar secretion chaperone FliS	fliS		TIGR00208		0	0	0	0	0	0	0	0	0	0	0	0	0	0	0	0	0	0	0	0	1	0	0	1	0	1	0	1
	Flagellar biosynthetic protein FlhB	FlhB		TIGR00328		1	1	0	0	0	0	0	0	0	0	0	0	0	0	0	0	0	0	1	0	1	1	0	1	1	0	1	1
	flagellar biosynthetic protein FliP	fliP		TIGR01103		1	0	0	0	0	0	0	0	0	0	0	0	0	0	0	0	0	0	1	0	1	0	0	0	1	0	1	1
	flagellar basal-body rod protein FlgC	flgC		TIGR01395		0	0	0	0	0	0	0	0	0	0	0	0	0	0	0	0	0	0	1	0	1	0	0	1	1	1	1	1
	flagellar hook-basal body protein	FlgEFG		TIGR03506		0	1	0	0	0	0	0	0	0	0	0	0	0	0	0	0	0	0	3	0	3	1	0	3	3	2	2	3
	flagellar basal-body rod protein FlgB	flgB		TIGR01396		0	0	0	0	0	0	0	0	0	0	0	0	0	0	0	0	0	0	1	0	1	0	0	1	1	1	1	1
	Flagellar motor switch protein FliM	fliM_switch		TIGR01397		0	1	0	0	0	0	0	0	0	0	0	0	0	0	0	0	0	0	1	0	1	1	0	1	1	0	1	1
	flagellar biosynthesis protein FlhA	FlhA		TIGR01398		0	1	0	0	0	0	0	0	0	0	0	0	0	0	0	0	0	0	1	0	1	1	0	1	1	0	0	1
	flagellar biosynthetic protein FliR	fliR		TIGR01400		1	0	0	0	0	0	0	0	0	0	0	0	0	0	0	0	0	0	1	0	1	1	0	0	1	0	1	1
	Flagellar biosynthetic protein FliQ	fliQ		TIGR01402		0	0	0	0	0	0	0	0	0	0	0	0	0	0	0	0	0	0	1	0	1	1	0	0	1	0	1	1
	flagellar export protein FliJ	fliJ		TIGR02473		0	0	0	0	0	0	0	0	0	0	0	0	0	0	0	0	0	0	0	0	1	1	0	1	1	1	1	1
	flagellar motor switch protein FliN	fliN		TIGR02480		0	1	0	0	0	0	0	0	0	0	0	0	0	0	0	0	0	0	1	0	1	1	0	1	1	0	1	1
	flagellar hook-associated protein FlgK	flgK		TIGR02492		0	1	0	0	0	0	0	0	0	0	0	0	0	0	0	0	0	0	1	0	1	0	0	1	1	1	1	1
	flagellar rod assembly protein/muramidase FlgJ	FlgJ		TIGR02541		0	1	0	0	0	0	0	0	0	0	0	0	0	0	0	0	0	0	0	0	0	0	0	0	0	0	0	0
	Flagellar protein FlgA	flgA		TIGR03170		0	0	0	0	0	0	0	0	0	0	0	0	0	0	0	0	0	0	1	0	1	1	0	1	1	1	1	1
	flagellar protein export ATPase FliI	FliI_clade1		TIGR03496		0	1	0	0	0	0	0	0	0	0	0	0	0	0	0	0	0	0	1	0	1	1	1	1	1	1	1	1
	Flagellar biosynthesis protein FlhF	FlhF		TIGR03499		0	1	0	0	0	0	0	0	0	0	0	0	0	0	0	0	0	0	0	0	0	0	0	0	0	0	0	0
	flagellar motor stator protein MotA	MotA1		TIGR03818		0	0	0	0	0	0	0	0	0	0	0	0	0	0	0	0	0	0	1	0	1	1	0	0	1	1	0	1
Fucose and rhamnose metabolism	L-fucose:H+ symporter permease	fucP		TIGR00885		0	0	0	0	0	0	0	1	1	1	1	0	1	1	1	2	1	1	2	1	0	0	0	0	0	0	0	0
	L-fucose isomerase	fucI		TIGR01089		0	0	1	0	0	0	0	1	1	1	1	1	1	1	1	1	1	1	1	1	1	0	1	1	0	0	0	0
	L-fucose mutarotase			PF05025.13		0	0	1	0	0	2	0	1	1	1	1	1	1	2	1	1	1	2	1	1	0	0	0	1	1	1	1	1
	L-rhamnose-proton symporter	rhaT		PF06379.12		0	0	0	0	0	0	0	0	1	0	1	0	0	0	0	1	1	0	0	0	0	0	0	0	0	0	0	0
	L-rhamnose isomerase	rhaA		TIGR01748		0	0	2	0	0	1	0	0	1	0	0	1	1	1	1	1	0	0	0	0	0	0	0	0	0	0	0	0
	L-rhamnose mutarotase	rhaM		TIGR02625		0	0	0	0	0	0	0	0	0	0	0	0	0	1	0	0	0	0	0	1	0	0	0	0	0	0	0	0
	rhamnulokinase	rhaB		TIGR02627		1	0	1	0	0	1	0	1	1	0	1	0	1	1	1	1	1	1	1	1	1	1	0	1	0	0	0	0
	rhamnulose-1-phosphate aldolase/alcohol dehydrogenase	RhaD_aldol-ADH		TIGR02632		0	0	0	0	0	1	0	0	0	0	0	0	0	0	0	0	0	0	0	0	0	0	0	0	0	0	0	0
	rhamnose ABC transporter, rhamnose-binding protein	RhaS		TIGR02637		0	0	1	0	0	0	0	0	0	0	0	0	0	0	0	0	0	0	0	0	0	0	0	0	0	0	0	0
	Rhamnogalacturonan acetylesterase RhgT-like			IPR037459		0	1	0	0	0	0	1	0	0	0	0	0	0	0	0	1	0	0	0	0	0	0	0	0	0	0	0	0
Rhodopsin	rhodopsin			PF01036.18		0	0	0	0	0	0	0	0	0	0	0	0	0	0	0	0	0	0	0	0	1	0	0	1	1	0	0	0
BMC	BMC	BMC		PF00936		2	0	0	0	0	0	0	3	3	3	3	3	3	3	0	3	3	3	3	3	0	0	0	0	0	0	0	0
	Ethanolamine utilisation protein EutN/carboxysome	EutN_CcmL		PF03319		1	0	0	0	0	0	0	3	3	3	3	3	3	3	0	3	3	3	2	1	0	0	0	0	0	0	0	0
Others	Sialidase	BNR_3		PF13859.6			2				1																			2			2
		BNR_2		PF13088.6		4	1		1		3															1	1	1	1	3			3
	Sialate O-acetylesterase (PANTHER family)			PTHR22901		3	10	9		1	10	7	1	2	4	4	2	2	1		8	4	1	3	2	2	2	3	1	4			2
