# Supplementary material for: Verrucomicrobiota are specialist consumers of sulfated methyl pentoses during diatom blooms
Source: ISME J. 2021 Sep 7;16(3):630–41. doi: 10.1038/s41396-021-01105-7 (PMC8857213; doi:10.1038/s41396-021-01105-7)
Supplement: Supplementary file 17 — Supplementary Table 4 [file 41396_2021_1105_MOESM17_ESM.xlsx]

## Sheet: Table S4 TCDB - Table S4
	Table S4
	# TCDB			Akk1	Akk2	Akk3	Akk4	Akk5	Akk6	Akk7	Akk8	Ver1	Pun1	Pun2	Pun3	Pun4	Pun5	Pun6	Pun7	Pun8	MB1	MB2	MB3	MB4	MB5	MB6	MB7	MB8
	1.A	Channels/Pores	α-Type Channels	0.340368	0.160643	0.241255	0.306984	0.470588	0.391061	0.435256	0.501952	0.162813	0.435414	0.266904	0.35524	0.431655	0.467017	0.289855	0.367647	0.417101	0.236686	0.308642	0.312891	0.331858	0.230947	0.300752	0.204082	0.205656
	1.B		ß barrel porins	0	0	0.120627	0.038373	0	0.0558659	0	0.167317	0	0	0.044484	0	0.0479616	0	0.124224	0	0	0.118343	0	0.187735	0.0553097	0.115473	0.075188	0.204082	0
	1.C		Pore-forming toxins (protein and peptide)	0.136147	0	0.0603136	0.076746	0.117647	0.111732	0	0.0557724	0.097688	0.0967586	0.088968	0.118413	0.0959233	0.116754	0.0828157	0.0919118	0.104275	0.0591716	0.123457	0.0625782	0.0553097	0.0384911	0.075188	0.0680272	0.0514139
	1.E		Holins	0	0	0.0301568	0	0	0	0	0	0	0.0483793	0.044484	0.0592066	0.0479616	0.0583771	0.0414079	0.0459559	0.0521376	0	0	0	0	0	0	0	0
	2.A	Electrochemical Potential-driven transporters	Porters (uniporters, symporters, antiporters)	0.408441	0.0803213	0.603136	0.268611	0.411765	0.614525	0.489663	0.613497	0.651254	0.435414	0.489324	0.947306	0.767386	0.758903	0.952381	0.413603	0.88634	0.118343	0.246914	0.187735	0.110619	0.115473	0.150376	0.204082	0.359897
	3.A	Primary active transporters	P-P-bond-hydrolysis-driven transporters	2.38257	2.48996	1.7491	1.8419	1.76471	1.67598	2.01306	1.78472	1.82351	2.03193	2.4911	2.19065	2.15827	2.15995	2.02899	2.38971	2.60688	2.30769	2.28395	2.31539	1.93584	1.84758	1.95489	2.31293	1.64524
	3.B		Decarboxylation-driven transporters	0	0	0	0	0	0	0.054407	0.0557724	0.0325627	0.145138	0	0.17762	0	0	0.207039	0.0919118	0	0	0	0	0	0	0	0	0
	3.D		Oxidoreduction-driven transporters	1.0211	1.1245	0.784077	0.537222	0.764706	0.726257	0.54407	0.557724	0.521003	0.628931	0.578292	0.592066	0.719424	0.642148	0.372671	0.78125	0.782065	0.769231	0.925926	0.938673	0.497788	0.654349	0.977444	0.680272	0.565553
	3.E		Light absorption-driven transporters	0	0	0	0	0	0	0	0	0	0	0	0	0	0	0	0	0	0.0591716	0	0	0.0553097	0.0384911	0	0	0
	8.A	Accessory Factors Involved in Transport	Auxiliary transport proteins	0.136147	0.160643	0.0904704	0.076746	0.176471	0.111732	0.054407	0.167317	0.097688	0.193517	0.088968	0.0592066	0.0959233	0.116754	0.0414079	0.0919118	0.0521376	0	0.0617284	0.125156	0.110619	0.0384911	0.075188	0	0
	9.A	Incompletely Characterized Transport Systems	Recognized transporters of unknown biochemical mechanism	0	0	0.0603136	0.038373	0	0	0	0	0.0651254	0.0483793	0.044484	0.118413	0.0479616	0.0583771	0.0828157	0	0.0521376	0	0	0	0	0	0	0	0
	9.B		Putative transport proteins	0.272294	0.240964	0.150784	0.268611	0.470588	0.27933	0.272035	0.278862	0.260501	0.290276	0.177936	0.296033	0.239808	0.291886	0.289855	0.229779	0.208551	0.236686	0.308642	0.250313	0.221239	0.153965	0.225564	0.272109	0.205656
