# Supplementary material for: Verrucomicrobiota are specialist consumers of sulfated methyl pentoses during diatom blooms
Source: ISME J. 2021 Sep 7;16(3):630–41. doi: 10.1038/s41396-021-01105-7 (PMC8857213; doi:10.1038/s41396-021-01105-7)
Supplement: Supplementary file 18 — Supplementary Table 5 [file 41396_2021_1105_MOESM18_ESM.xlsx]

## Sheet: Table S5 CAZy - Table S5
	Table S5
	Tag	Akk1	Akk2	Akk3	Akk4	Akk5	Akk6	Akk7	Akk8	Ver1	Pun1	Pun2	Pun3	Pun4	Pun5	Pun6	Pun7	Pun8	MB1	MB2	MB3	MB4	MB5	MB6	MB7	MB8	sum
	CBM16																						1				1
	CBM20|GH77			1																							1
	CBM32					1				2																	3
	CBM44									1																	1
	CBM47								1											1		1	2			2	7
	CBM48|GH13_8						1																				1
	CBM48|GH13_9													1													1
	CBM50								1	1		1	1	1	1	1	1	1			1					1	11
	CBM51																						1		1		2
	CBM57					1																					1
	CBM6	1										1							1	1	1						5
	CBM67								1																		1
	CBM67|GH78													1													1
	CBM9				1																						1
	CE1			2						2													1				5
	CE10											1			1								1				3
	CE11		1	1	1	1	1	1	1	1	1	1	1	1	1	1	1	1	1	1	1	1	1	1	1		23
	CE12													1													1
	CE14											1															1
	CE15			1	1																		1				3
	CE2|GH95				1																						1
	CE3													1				1					1				3
	CE3|GH95			1																							1
	CE4	1	1	1	2	1	2	2	2																		12
	CE6				1					1																	2
	CE7									3																	3
	CE9					1		1	1																		3
	GH*													1													1
	GH0													1													1
	GH0|GT2			1			1																				2
	GH1									2																	2
	GH10											2															2
	GH105															1		1					1				3
	GH29					2	2	4	2		6	5	1	11	6		5	3									47
	GH95					1	4	3	2		1	1		4	3	2	1										22
	GH78			1				1	1	5	6		1			3		3									21
	GH106			1		1		1	1		4	1	3	3				1									16
	GH2				2					2	2	3		1		1											11
	GH109				1																						1
	GH110				1																						1
	GH3	1		1	1	1	1	1		1																	7
	GH5			1														5									6
	GH13		1		1	1	1		1			1				1	1		1				2				11
	GH13_11										1	1	1		1	1	1	1									7
	GH13_18			1	1	1						1			1	1	1			1	1	1	1	1	1		13
	GH13_20										1			1													2
	GH13_3									1	1	1	1	1	1		1	1									8
	GH13_38			1	1	1	1	1																			5
	GH13_4			1						1	1																3
	GH13_8			1	1	1		1	1																		5
	GH13_9										1	1	1			1	1	1	1			1	1	1		1	11
	GH16					1		1				1										1	1			1	6
	GH20				1						1	2		3		1	1	1	1		1						12
	GH27									1				1													2
	GH28	1												1	1												3
	GH30																						1				1
	GH31			2	1	1	1	1			1	2		1													10
	GH32			3					1							2					2						8
	GH33			2																			2			2	6
	GH36			1	1		1				2	1		4	2	2							1				15
	GH38				1						1	1		1													4
	GH39			1																			1				2
	GH4									2																	2
	GH43			1						1																	2
	GH43_11																	1									1
	GH43_18			1	2									1										1		2	7
	GH43_24										1	1		1													3
	GH43_28												1														1
	GH43_9			1																							1
	GH52											2															2
	GH63			1						1																	2
	GH75	1	1																								2
	GH77				1	1	1	1	1		2	1	1	2	1	1	1	1			1	1	1		1	1	20
	GH92	2										1		3	1		4										11
	GH117								1	1	1	1		1		1		1									7
	GH120	1										3				1											5
	GH127			1																						1	2
	GH130														1	2		1									4
	GH137						1																				1
	GH139	1									1																2
	GH141						1				1				1												3
	GH142			2																							2
	GH144											2											1				3
	GH146			1																							1
	GH149									1																	1
	GH15																						1			1	2
	GH151											1															1
	GH18																						1			1	2
	GH2|GT2				1			1																			2
	GH95?								1																		1
	GH97													1													1
	GT1			1							1																2
	GT10											1				1											2
	GT19	1		1		1	1	1			1	1	1	1	1		1	1	1	1	1		1	1	1	1	19
	GT2	1	1	5	2	2	2	2		4	4	2	2	2	1	3	5	2	4	2	3	4	2	2	4	4	65
	GT26	1	1	1			1	1	1	1	1			1		1		1	1	1		1	1	1	1	1	18
	GT28	1	1	1	2	1	1	1	1	2	1	1	1	1	1	1	1	1	1	1	1	1	1	1		1	26
	GT30			1	1	1	1			1	1	1	1	1	1	1	1	1	1	1					1		16
	GT35			1	1	1	1		1	1	1	1	1	1	1	1	1		1	1	1	2	1	1	1	1	22
	GT4	1	2	2	3	1	1		1	7	5	2	1	4		6		2	4	4	4	3	4	4	4	2	67
	GT41																1										1
	GT5			2	1	2	2	1	2		1	1			1	1	1		1	1		1	1		1	1	21
	GT51			2	2	1	2	1																			8
	GT55									1																	1
	GT81																1		1	1	1	1		1		1	7
	GT9			1								2		2		2	2										9
	GT90																								1		1
	PL15									1																	1
	PL6									2																	2
