# Supplementary material for: Verrucomicrobiota are specialist consumers of sulfated methyl pentoses during diatom blooms
Source: ISME J. 2021 Sep 7;16(3):630–41. doi: 10.1038/s41396-021-01105-7 (PMC8857213; doi:10.1038/s41396-021-01105-7)
Supplement: Supplementary file 19 — Supplementary Table 6 [file 41396_2021_1105_MOESM19_ESM.xlsx]

## Sheet: Table S6 FISH - Table S6
	Table S6
	Target	Probe Name	Sequence	Description
	Akk7	c7-182	CCTAATAAAAGGGGGCCA
		c7-h5	CATGCGGTATTAATCTCCCTTTCGG	Helper
		c7-h3	CCCGAAGGCACCTTTAACCAC	Helper
	Pun4	c13-1000	TCTCTGGAATGCGTCCAT	Targets c13 specifically (c13s)
		c13-1000-c	TCTCTGGAAAGCGTCCAT	Competitor
		c13-1000-h5	TACATGTCAAGCCTAGGTAAGG	Helper
		c13-1000-h3	CAGCCCCGAAGGGAACAATCCA	Helper
		c13-1432	GGATAGCTCACGTACTTC	Targets c13 cluster (broad; c13b)
		c13-1432-h5	GGGCAAAACCGGCTTTCATGAT	Helper
		c13-1432-h3	CCTTAGGACGCTGCCTCCCGAG	Helper
	MB1	c17-1166	ACCTTCCCACCTCAACAA
		c17-1166-c	ACCTTCCCACCTCTACAA	Competitor
		c17-1166-h5	GAGGTTTGTCTTTCCAGAGTCC	Helper
		c17-1166-h3	ATACTGACTTGACGTCGTCCCC	Helper
	MB2	c21-472	GGTTAACTCATGATAGGC
		c21-472-h5	TATGAACCTACTTGTTGTTCCC	Helper
		c21-472-h3	GTTAGCCACCTCTTCCTCTTTG	Helper
