# Supplementary material for: Verrucomicrobiota are specialist consumers of sulfated methyl pentoses during diatom blooms
Source: ISME J. 2021 Sep 7;16(3):630–41. doi: 10.1038/s41396-021-01105-7 (PMC8857213; doi:10.1038/s41396-021-01105-7)
Supplement: Supplementary file 20 — Supplementary Table 7 [file 41396_2021_1105_MOESM20_ESM.xlsx]

## Sheet: Table S7 Digital Protologue - T
Table S7. Digital Protologue for Verrucomicrobia populations from Helgoland
	c13	c7
Species name	Candidatus Fucivorax forsetii	Candidatus Mariakkermansia forsetii
Genus name	Candidatus Fucivorax	Candidatus Mariakkermansia
Specific epithet	forsetii	forsetii
Genus status	Gen. nov.	Gen. nov.
Genus etymology	Fucivorax (Fu.ci.vo’rax N.L. masc. n. Fucus genus of brown algae for which the saccharide fucose is named; L. adj. vorax voracious; N.L. masc. n. Fucivorax a voracious consumer of fucose)	Mariakkermansia (Ma.ri.ak.ker.man'si.a L. neut. n. mare sea; N.L. fem. n. Akkermansia genus of bacteria; N.L. fem. n. Mariakkermansia ocean dwelling relative of Akkermansia)
Species status	Sp. nov.	Sp. nov.
Species etymology	forsetii (for.se’ti.i N.L. gen. masc. n. forsetii, of Forseti, Scandinavian god of justice and reconciliation resident on Helgoland)	forsetii (for.se’ti.i N.L. gen. masc. n. forsetii, of Forseti, Scandinavian god of justice and reconciliation resident on Helgoland)
Title
Journal
Corresponding author	Amann RI	Amann RI
E-mail of the corresponding author	ramann@mpi-bremen.de	ramann@mpi-bremen.de
Submitter	Orellana LH	Orellana LH
E-mail of the submitter	lorellan@mpi-bremen.de	lorellan@mpi-bremen.de
MAG	x	x
Country of origin	DEU	DEU
Region of origin	Helgoland	Helgoland
Source of sample	ENVO 00002150 coastal seawater	ENVO 00002150 coastal seawater
Sampling date	2011-04-14	2010-03-03
Geographic location	Helgoland	Helgoland
Latitude	54◦ 11’ 17.9988” N	54◦ 11’ 17.9988” N
Longitude	7◦54’0”E	7◦54’0”E
Designation of the type MAG
Metagenome accession number	PRJEB28156	PRJEB28156
Genome size bp	2507674	2025900
GC mol%	52.5	51.11
Relationship to O2	Aerobe	Aerobe
Energy metabolism	Heterotroph	Heterotroph
Assembly	1 sample	1 sample
Sequencing technology	Illumina HiSeq 2500	Illumina HiSeq 2500
Binning software used	CONCOCT, anvi’o v3	CONCOCT, anvi’o v3
Assembly software used	SPAdes v3.10	SPAdes v3.10
Habitat	ENVO 00002150 coastal seawater	ENVO 00002150 coastal seawater
Biotic relationship	Free-living	Free-living
